# Supplementary material for: Constructing the first comorbidity networks in companion dogs in the Dog Aging Project
Source: bioRxiv. 2025 Jul 11:2024.12.18.629088. Originally published 2024 Dec 20. Preprint. [Version 2] doi: 10.1101/2024.12.18.629088 (PMC11702704; doi:10.1101/2024.12.18.629088)
Supplement: Supplement 2 — S2 Table. Health condition pair associations. (A) Complete results from the unstratified, undirected comorbidity network analysis. (B-D) Results from age-stratified analyses for Young Adult, Mature Adult, and Senior dogs respectively. There is no table for the puppy cohort as no comorbid pairs were identified. (E) Results from directed network analysis showing temporal relationships between conditions occurring within a 12-month window. For all analyses, health condition pairs are shown with their names, corresponding body system classifications, test statistic, expected values and variance under the null, and p-values (unadjusted and adjusted). [file media-2.xlsx]

## Sheet: A
Condition 1 Name	Condition 1 Category	Condition 2 Name	Condition 2 Category	Observed Value	Expected Value	Variance	P-Value	Adjusted P-Value
Blindness	Eye	Cataracts	Eye	111	50.6211	48.7646	0	0
Blindness	Eye	Glaucoma	Eye	44	5.26131	5.20896	0	0
Blindness	Eye	Progressive retinal atrophy	Eye	23	2.11338	2.11031	0	0
Blindness	Eye	Uveitis	Eye	13	1.66897	1.66796	0	0
Blindness	Eye	Diabetes mellitus (common diabetes which causes high blood sugar)	Endocrine	24	2.87551	2.86845	0	0
Cataracts	Eye	Juvenile cataracts	Eye	21	3.99252	3.9897	0	0
Glaucoma	Eye	Juvenile cataracts	Eye	7	0.402539	0.40251	0	0
Glaucoma	Eye	Uveitis	Eye	12	0.807991	0.807633	0	0
Keratoconjunctivitis sicca (KCS)	Eye	Corneal ulcer	Eye	54	9.66645	9.63583	0	0
Keratoconjunctivitis sicca (KCS)	Eye	Entropion (eyelid rolled in)	Eye	15	1.71222	1.71201	0	0
Third eyelid prolapse (cherry eye)	Eye	Entropion (eyelid rolled in)	Eye	12	1.56665	1.56648	0	0
Corneal ulcer	Eye	Entropion (eyelid rolled in)	Eye	17	2.16921	2.16889	0	0
Ear Infection	Ear/Nose/Throat	Atopic dermatitis (atopy)	Skin	186	84.0335	83.6973	0	0
Ear Infection	Ear/Nose/Throat	Chronic or recurrent hot spots	Skin	224	103.943	102.99	0	0
Ear Infection	Ear/Nose/Throat	Chronic or recurrent skin infections	Skin	163	59.2451	59.0007	0	0
Ear Infection	Ear/Nose/Throat	Food or medicine allergies that affect the skin	Skin	235	97.1977	96.6384	0	0
Ear Infection	Ear/Nose/Throat	Pruritis (itchy skin)	Skin	234	121.09	120.462	0	0
Ear Infection	Ear/Nose/Throat	Seasonal allergies	Skin	361	204.826	202.797	0	0
Ear Infection	Ear/Nose/Throat	Food or medicine allergies	Gastrointestinal	147	74.8324	74.5179	0	0
Rhinitis	Ear/Nose/Throat	Chronic or recurrent bronchitis	Respiratory	7	0.392144	0.392126	0	0
Rhinitis	Ear/Nose/Throat	Chronic or recurrent cough	Respiratory	13	1.46354	1.46318	0	0
Rhinitis	Ear/Nose/Throat	Chronic or recurrent rhinitis	Respiratory	33	0.272505	0.272499	0	0
Other ear condition	Ear/Nose/Throat	Laryngeal paralysis	Brain/Neurologic	18	2.94957	2.94286	0	0
Dental calculus (yellow build-up on teeth)	Mouth/Dental/Oral	Extracted teeth	Mouth/Dental/Oral	2061	1340.8	1113.75	0	0
Dental calculus (yellow build-up on teeth)	Mouth/Dental/Oral	Fractured teeth	Mouth/Dental/Oral	688	489.135	469.507	0	0
Dental calculus (yellow build-up on teeth)	Mouth/Dental/Oral	Gingivitis (red, puffy gums)	Mouth/Dental/Oral	662	302.2	290.065	0	0
Extracted teeth	Mouth/Dental/Oral	Fractured teeth	Mouth/Dental/Oral	975	466.633	444.146	0	0
Extracted teeth	Mouth/Dental/Oral	Gingivitis (red, puffy gums)	Mouth/Dental/Oral	518	314.216	298.279	0	0
Overbite	Mouth/Dental/Oral	Other oral condition	Mouth/Dental/Oral	24	2.49221	2.49186	0	0
Alopecia (hair loss)	Skin	Chronic or recurrent skin infections	Skin	38	10.7788	10.7722	0	0
Atopic dermatitis (atopy)	Skin	Chronic or recurrent skin infections	Skin	101	21.1661	21.1435	0	0
Atopic dermatitis (atopy)	Skin	Flea allergy dermatitis	Skin	56	16.704	16.691	0	0
Atopic dermatitis (atopy)	Skin	Food or medicine allergies that affect the skin	Skin	116	35.8473	35.7915	0	0
Atopic dermatitis (atopy)	Skin	Pododermatitis	Skin	15	2.24047	2.24023	0	0
Atopic dermatitis (atopy)	Skin	Pruritis (itchy skin)	Skin	178	48.1329	48.043	0	0
Atopic dermatitis (atopy)	Skin	Pyoderma or bacterial dermatitis	Skin	55	11.0457	11.0403	0	0
Atopic dermatitis (atopy)	Skin	Seasonal allergies	Skin	209	78.6096	78.3615	0	0
Chronic or recurrent hot spots	Skin	Chronic or recurrent skin infections	Skin	102	27.0358	26.9697	0	0
Chronic or recurrent hot spots	Skin	Food or medicine allergies that affect the skin	Skin	104	41.1077	40.9891	0	0
Chronic or recurrent hot spots	Skin	Pruritis (itchy skin)	Skin	119	50.7848	50.6584	0	0
Chronic or recurrent hot spots	Skin	Seasonal allergies	Skin	213	87.7434	87.3039	0	0
Chronic or recurrent skin infections	Skin	Food or medicine allergies that affect the skin	Skin	92	23.5296	23.4982	0	0
Chronic or recurrent skin infections	Skin	Pruritis (itchy skin)	Skin	100	30.0161	29.9758	0	0
Chronic or recurrent skin infections	Skin	Pyoderma or bacterial dermatitis	Skin	43	7.3737	7.37041	0	0
Chronic or recurrent skin infections	Skin	Seasonal allergies	Skin	141	51.2083	51.0765	0	0
Chronic or recurrent skin infections	Skin	MRSA/MRSP	Infection/Parasites	19	1.76377	1.76337	0	0
Flea allergy dermatitis	Skin	Fleas	Skin	124	19.6781	19.6544	0	0
Fleas	Skin	Ticks	Skin	179	32.0482	32.0002	0	0
Fleas	Skin	Tapeworms	Infection/Parasites	111	36.1577	36.0995	0	0
Food or medicine allergies that affect the skin	Skin	Pruritis (itchy skin)	Skin	151	53.536	53.4159	0	0
Food or medicine allergies that affect the skin	Skin	Seasonal allergies	Skin	268	87.9495	87.6057	0	0
Food or medicine allergies that affect the skin	Skin	Food or medicine allergies	Gastrointestinal	262	31.8159	31.7654	0	0
Food or medicine allergies that affect the skin	Skin	Other allergies	Gastrointestinal	26	5.48066	5.47922	0	0
Pododermatitis	Skin	Pyoderma or bacterial dermatitis	Skin	9	0.835816	0.835757	0	0
Pruritis (itchy skin)	Skin	Pyoderma or bacterial dermatitis	Skin	50	16.1167	16.1061	0	0
Pruritis (itchy skin)	Skin	Seasonal allergies	Skin	334	117.977	117.427	0	0
Pyoderma or bacterial dermatitis	Skin	MRSA/MRSP	Infection/Parasites	10	0.869488	0.869402	0	0
Sarcoptic mange	Skin	Other infectious disease	Infection/Parasites	18	2.36224	2.36197	0	0
Seasonal allergies	Skin	Food or medicine allergies	Gastrointestinal	180	67.2478	67.0554	0	0
Systemic demodectic mange	Skin	Other infectious disease	Infection/Parasites	21	3.20265	3.20205	0	0
Ticks	Skin	Anaplasmosis	Infection/Parasites	41	12.0354	12.0277	0	0
Ticks	Skin	Lyme disease	Infection/Parasites	97	29.3298	29.283	0	0
Murmur	Cardiac	Cardiomyopathy	Cardiac	33	8.43049	8.4175	0	0
Murmur	Cardiac	Congestive heart failure	Cardiac	72	25.9156	25.3213	0	0
Murmur	Cardiac	Valve disease	Cardiac	103	19.6674	19.5267	0	0
Murmur	Cardiac	Other Cardiac	Cardiac	45	12.2169	12.1789	0	0
Arrhythmia	Cardiac	Cardiomyopathy	Cardiac	14	0.95083	0.950618	0	0
Arrhythmia	Cardiac	Valve disease	Cardiac	14	1.64966	1.64858	0	0
Arrhythmia	Cardiac	Other Cardiac	Cardiac	10	1.10089	1.10061	0	0
Cardiomyopathy	Cardiac	Congestive heart failure	Cardiac	12	1.30767	1.306	0	0
Hypertension (high blood pressure)	Cardiac	Chronic kidney disease	Kidney/Urinary	22	3.92356	3.87266	0	0
Hypertension (high blood pressure)	Cardiac	Proteinuria	Kidney/Urinary	9	0.71191	0.711373	0	0
Tracheal stenosis (narrowing)	Respiratory	Chronic or recurrent cough	Respiratory	17	2.76273	2.75728	0	0
Tracheal stenosis (narrowing)	Respiratory	Elongated soft palate	Respiratory	7	0.406606	0.406567	0	0
Chronic or recurrent bronchitis	Respiratory	Chronic or recurrent cough	Respiratory	21	1.55596	1.55511	0	0
Chronic or recurrent bronchitis	Respiratory	Chronic or recurrent rhinitis	Respiratory	5	0.278815	0.278802	0	0
Chronic or recurrent cough	Respiratory	Chronic or recurrent rhinitis	Respiratory	11	1.04675	1.04645	0	0
Chronic or recurrent rhinitis	Respiratory	Elongated soft palate	Respiratory	4	0.172815	0.172811	0	0
Elongated soft palate	Respiratory	Other respiratory condition	Respiratory	9	0.446319	0.4463	0	0
Pneumonia	Respiratory	Bordetella and/or parainfluenza (kennel cough)	Infection/Parasites	42	11.6359	11.6298	0	0
Chronic or recurrent diarrhea	Gastrointestinal	Chronic or recurrent vomiting	Gastrointestinal	122	13.9588	13.9508	0	0
Chronic or recurrent diarrhea	Gastrointestinal	Food or medicine allergies	Gastrointestinal	115	29.3024	29.2646	0	0
Chronic or recurrent diarrhea	Gastrointestinal	Giardia	Infection/Parasites	180	88.719	88.3468	0	0
Chronic or recurrent vomiting	Gastrointestinal	Food or medicine allergies	Gastrointestinal	51	11.3119	11.3067	0	0
Food or medicine allergies	Gastrointestinal	Other allergies	Gastrointestinal	43	4.22485	4.22401	0	0
Urinary crystals or stones in bladder or urethra	Kidney/Urinary	Urinary tract infection (chronic or recurrent)	Kidney/Urinary	120	22.1472	22.0989	0	0
Urinary incontinence	Kidney/Urinary	Urinary tract infection (chronic or recurrent)	Kidney/Urinary	115	48.0204	47.7211	0	0
Urinary incontinence	Kidney/Urinary	Other kidney condition	Kidney/Urinary	46	10.9504	10.9361	0	0
Urinary tract infection (chronic or recurrent)	Kidney/Urinary	Recessed vulva	Reproductive	47	9.85586	9.84417	0	0
Cruciate ligament rupture	Bone/Orthopedic	Other trauma	Trauma	185	78.9972	78.5766	0	0
Hip dysplasia	Bone/Orthopedic	Other orthopedic condition	Bone/Orthopedic	71	27.4121	27.3607	0	0
Hip dysplasia	Bone/Orthopedic	Other congenital disorder	Other congenital disorder	45	6.17762	6.17533	0	0
Patellar luxation	Bone/Orthopedic	Other orthopedic condition	Bone/Orthopedic	75	26.4971	26.4274	0	0
Seizures (including epilepsy)	Brain/Neurologic	Other neurologic condition	Brain/Neurologic	39	10.3763	10.366	0	0
Anaplasmosis	Infection/Parasites	Ehrlichiosis	Infection/Parasites	23	4.25957	4.25847	0	0
Anaplasmosis	Infection/Parasites	Lyme disease	Infection/Parasites	86	13.0706	13.0592	0	0
Coccidia	Infection/Parasites	Giardia	Infection/Parasites	142	57.0903	56.8609	0	0
Coccidia	Infection/Parasites	Hookworms	Infection/Parasites	58	19.856	19.8299	0	0
Fever of unknown origin	Infection/Parasites	Other Immune	Immune-mediated	8	0.436529	0.436519	0	0
Gastrointestinal parasites	Infection/Parasites	Hookworms	Infection/Parasites	77	23.8082	23.7757	0	0
Gastrointestinal parasites	Infection/Parasites	Roundworms	Infection/Parasites	84	26.2242	26.1863	0	0
Gastrointestinal parasites	Infection/Parasites	Tapeworms	Infection/Parasites	77	25.3828	25.3524	0	0
Gastrointestinal parasites	Infection/Parasites	Whipworms	Infection/Parasites	38	8.78304	8.77898	0	0
Hookworms	Infection/Parasites	Roundworms	Infection/Parasites	171	35.4077	35.3329	0	0
Hookworms	Infection/Parasites	Tapeworms	Infection/Parasites	105	32.4903	32.4388	0	0
Hookworms	Infection/Parasites	Whipworms	Infection/Parasites	103	11.3918	11.3846	0	0
Roundworms	Infection/Parasites	Tapeworms	Infection/Parasites	139	36.3299	36.2665	0	0
Roundworms	Infection/Parasites	Whipworms	Infection/Parasites	91	12.7709	12.762	0	0
Tapeworms	Infection/Parasites	Whipworms	Infection/Parasites	53	12.5605	12.5531	0	0
Chocolate	Toxin Consumption	Grapes or raisins	Toxin Consumption	146	32.188	32.1449	0	0
Chocolate	Toxin Consumption	Ingestion of recreational drugs	Toxin Consumption	54	17.1671	17.1543	0	0
Head trauma due to any cause	Trauma	Hit by car or other vehicle	Trauma	20	3.72505	3.72437	0	0
Entropion (eyelid rolled in)	Eye	Other eye condition	Eye	26	5.91967	5.91575	1.11022e-16	1.4122e-12
Chronic or recurrent skin infections	Skin	Other allergies	Gastrointestinal	18	3.20918	3.20861	1.11022e-16	1.4122e-12
Contact dermatitis	Skin	Seasonal allergies	Skin	90	38.8574	38.795	1.11022e-16	1.4122e-12
Laceration	Trauma	Penetrating wound (such as a stick)	Trauma	70	27.5243	27.4789	2.22045e-16	2.82441e-12
Alopecia (hair loss)	Skin	Atopic dermatitis (atopy)	Skin	48	15.8803	15.8695	3.33067e-16	4.23661e-12
Other ear condition	Ear/Nose/Throat	Other respiratory condition	Respiratory	14	2.16889	2.16864	4.44089e-16	5.64881e-12
Flea allergy dermatitis	Skin	Food or medicine allergies that affect the skin	Skin	51	17.4077	17.3945	4.44089e-16	5.64881e-12
Laceration	Trauma	Torn or broken toenail	Trauma	153	81.0075	80.6862	5.55112e-16	7.06102e-12
Ehrlichiosis	Infection/Parasites	Lyme disease	Infection/Parasites	36	10.3451	10.3387	7.77156e-16	9.88543e-12
Chocolate	Toxin Consumption	Other ToxinConsumption	Toxin Consumption	90	39.8454	39.7801	8.88178e-16	1.12976e-11
Flea allergy dermatitis	Skin	Seasonal allergies	Skin	91	40.5158	40.4398	9.99201e-16	1.27098e-11
Atopic dermatitis (atopy)	Skin	Food or medicine allergies	Gastrointestinal	69	27.6139	27.5819	1.66533e-15	2.11831e-11
Atopic dermatitis (atopy)	Skin	Chronic or recurrent hot spots	Skin	83	36.0372	35.964	2.44249e-15	3.10685e-11
Other liver condition	Liver/Pancreas	Proteinuria	Kidney/Urinary	11	1.48777	1.48712	3.10862e-15	3.95417e-11
Lameness (chronic or recurrent)	Bone/Orthopedic	Osteoarthritis	Bone/Orthopedic	158	86.6176	85.4024	5.66214e-15	7.20224e-11
Pyoderma or bacterial dermatitis	Skin	Food or medicine allergies	Gastrointestinal	34	9.88718	9.88206	8.54872e-15	1.0874e-10
Chronic or recurrent cough	Respiratory	Pneumonia	Respiratory	13	2.05413	2.05371	1.09912e-14	1.39808e-10
Atopic dermatitis (atopy)	Skin	Contact dermatitis	Skin	46	15.8794	15.8691	1.9984e-14	2.54197e-10
Chronic kidney disease	Kidney/Urinary	Proteinuria	Kidney/Urinary	13	2.09388	2.089	2.25375e-14	2.86677e-10
Blindness	Eye	Juvenile cataracts	Eye	8	0.888814	0.888688	2.28706e-14	2.90914e-10
Blindness	Eye	Other eye condition	Eye	39	12.449	12.4131	2.42029e-14	3.0786e-10
Elongated soft palate	Respiratory	Degenerative myelopathy	Brain/Neurologic	3	0.147365	0.147358	5.38458e-14	6.84919e-10
Chronic or recurrent skin infections	Skin	Food or medicine allergies	Gastrointestinal	50	18.317	18.2985	6.4837e-14	8.24727e-10
Congestive heart failure	Cardiac	Valve disease	Cardiac	18	3.73706	3.71029	6.57252e-14	8.36025e-10
Fecal incontinence	Gastrointestinal	Urinary incontinence	Kidney/Urinary	21	4.83393	4.82708	9.33698e-14	1.18766e-09
Seasonal allergies	Skin	Other allergies	Gastrointestinal	37	11.7762	11.7703	9.74776e-14	1.23991e-09
Recessed vulva	Reproductive	Vaginitis	Reproductive	11	1.62681	1.62613	9.88098e-14	1.25686e-09
Penetrating wound (such as a stick)	Trauma	Torn or broken toenail	Trauma	85	39.1083	39.0305	1.02363e-13	1.30205e-09
Cataracts	Eye	Diabetes mellitus (common diabetes which causes high blood sugar)	Endocrine	40	13.3321	13.2318	1.1402e-13	1.45033e-09
Other skin condition	Skin	Other Immune	Immune-mediated	21	4.87156	4.87048	1.35447e-13	1.72289e-09
Keratoconjunctivitis sicca (KCS)	Eye	Ear Infection	Ear/Nose/Throat	68	28.9366	28.8573	1.77414e-13	2.2567e-09
Contact dermatitis	Skin	Pruritis (itchy skin)	Skin	59	23.7427	23.7203	2.25708e-13	2.87101e-09
Chocolate	Toxin Consumption	Ingestion of human medications	Toxin Consumption	65	27.3603	27.329	3.00981e-13	3.82848e-09
Coccidia	Infection/Parasites	Roundworms	Infection/Parasites	57	22.9115	22.8717	5.09703e-13	6.48343e-09
Murmur	Cardiac	Arrhythmia	Cardiac	38	12.6938	12.6591	5.69544e-13	7.2446e-09
Tail injury	Trauma	Torn or broken toenail	Trauma	74	33.1531	33.0861	6.18061e-13	7.86174e-09
Giardia	Infection/Parasites	Fractured bone		2379	2071.23	1887.92	7.04103e-13	8.9562e-09
Anal sac impaction	Gastrointestinal	Constipation	Gastrointestinal	16	3.24689	3.24632	7.30416e-13	9.29089e-09
Chronic or recurrent skin infections	Skin	Contact dermatitis	Skin	33	10.3291	10.3236	8.57425e-13	1.09064e-08
Food or medicine allergies	Gastrointestinal	MRSA/MRSP	Infection/Parasites	12	2.00974	2.00937	9.09606e-13	1.15702e-08
Chronic or recurrent bronchitis	Respiratory	Pneumonia	Respiratory	6	0.593999	0.593975	1.15452e-12	1.46855e-08
Blindness	Eye	Deafness	Ear/Nose/Throat	53	21.2116	20.6479	1.31972e-12	1.67869e-08
Coccidia	Infection/Parasites	Gastrointestinal parasites	Infection/Parasites	40	13.9822	13.9709	1.69176e-12	2.15192e-08
Pododermatitis	Skin	Pruritis (itchy skin)	Skin	16	3.32144	3.32095	1.73461e-12	2.20643e-08
Alopecia (hair loss)	Skin	Food or medicine allergies that affect the skin	Skin	46	17.2255	17.2126	2.02227e-12	2.57233e-08
Valve disease	Cardiac	Chronic or recurrent bronchitis	Respiratory	8	1.01553	1.01512	2.0709e-12	2.63418e-08
Other eye condition	Eye	Other ear condition	Ear/Nose/Throat	35	11.5955	11.5884	3.09419e-12	3.93581e-08
Elbow dysplasia	Bone/Orthopedic	Hip dysplasia	Bone/Orthopedic	29	8.74127	8.72527	3.48177e-12	4.42881e-08
Patellar luxation	Bone/Orthopedic	Other congenital disorder	Other congenital disorder	24	6.6268	6.62239	7.33824e-12	9.33424e-08
Chronic or recurrent skin infections	Skin	Seborrhea or seborrheic dermatitis (greasy skin)	Skin	12	2.13865	2.13826	7.71339e-12	9.81143e-08
Entropion (eyelid rolled in)	Eye	Elongated soft palate	Respiratory	5	0.456296	0.456281	8.68539e-12	1.10478e-07
Alopecia (hair loss)	Skin	Pruritis (itchy skin)	Skin	56	23.4456	23.4234	8.69282e-12	1.10573e-07
Nuclear sclerosis	Eye	Atopic dermatitis (atopy)	Skin	30	9.43164	9.4187	1.02796e-11	1.30756e-07
Bordetella and/or parainfluenza (kennel cough)	Infection/Parasites	Gastrointestinal parasites	Infection/Parasites	84	41.4306	41.3454	1.7911e-11	2.27828e-07
Keratoconjunctivitis sicca (KCS)	Eye	Elongated soft palate	Respiratory	9	1.34206	1.34174	1.90645e-11	2.42501e-07
Dental calculus (yellow build-up on teeth)	Mouth/Dental/Oral	Underbite	Mouth/Dental/Oral	164	98.6474	97.7339	1.91398e-11	2.43458e-07
Ticks	Skin	Tapeworms	Infection/Parasites	69	31.8031	31.7599	2.05078e-11	2.60859e-07
Food or medicine allergies that affect the skin	Skin	Pyoderma or bacterial dermatitis	Skin	36	12.6242	12.6158	2.33217e-11	2.96652e-07
Head trauma due to any cause	Trauma	Kicked by horse or other large animal	Trauma	7	0.872062	0.872028	2.65107e-11	3.37216e-07
Cardiomyopathy	Cardiac	Valve disease	Cardiac	8	1.10685	1.10645	2.81606e-11	3.58203e-07
Other eye condition	Eye	Other oral condition	Mouth/Dental/Oral	43	16.4676	16.4507	3.04293e-11	3.87061e-07
Corneal ulcer	Eye	Elongated soft palate	Respiratory	9	1.36488	1.36461	3.15926e-11	4.01858e-07
Tracheal collapse	Respiratory	Patellar luxation	Bone/Orthopedic	45	17.6538	17.5384	3.29237e-11	4.18789e-07
Other eye condition	Eye	Other Immune	Immune-mediated	17	4.05659	4.05567	6.5016e-11	8.27003e-07
Pruritis (itchy skin)	Skin	Food or medicine allergies	Gastrointestinal	82	40.9287	40.8615	6.5882e-11	8.38019e-07
Chronic or recurrent vomiting	Gastrointestinal	Pancreatitis	Liver/Pancreas	32	10.85	10.8408	6.6533e-11	8.463e-07
Ticks	Skin	Roundworms	Infection/Parasites	66	30.5327	30.4885	6.66621e-11	8.47942e-07
Alopecia (hair loss)	Skin	Cushing's disease (hyperadrenocorticism; excess adrenal function)	Endocrine	18	4.45419	4.44984	6.74909e-11	8.58484e-07
Pododermatitis	Skin	Food or medicine allergies	Gastrointestinal	11	1.98414	1.98392	7.71988e-11	9.81969e-07
Bordetella and/or parainfluenza (kennel cough)	Infection/Parasites	Giardia	Infection/Parasites	227	149.476	148.35	9.76947e-11	1.24268e-06
Lameness (chronic or recurrent)	Bone/Orthopedic	Spondylosis	Bone/Orthopedic	20	5.34384	5.3379	1.12235e-10	1.42763e-06
Other oral condition	Mouth/Dental/Oral	Other trauma	Trauma	69	32.7351	32.6873	1.12639e-10	1.43277e-06
Chronic or recurrent hot spots	Skin	Flea allergy dermatitis	Skin	46	18.6656	18.644	1.22161e-10	1.55388e-06
Heartworm infection	Infection/Parasites	Hookworms	Infection/Parasites	47	19.4097	19.3861	1.84864e-10	2.35147e-06
Chronic or recurrent cough	Respiratory	Tracheal collapse	Respiratory	23	6.79996	6.74243	2.20336e-10	2.80268e-06
Flea allergy dermatitis	Skin	Tapeworms	Infection/Parasites	44	17.7971	17.782	2.58547e-10	3.28872e-06
Ear Infection	Ear/Nose/Throat	Hearing loss (incompletely deaf)	Ear/Nose/Throat	125	72.6407	71.2532	2.77249e-10	3.5266e-06
Dog bite	Trauma	Torn or broken toenail	Trauma	342	245.599	242.825	3.07863e-10	3.91602e-06
Heartworm infection	Infection/Parasites	Whipworms	Infection/Parasites	25	7.76675	7.76309	3.10224e-10	3.94604e-06
Sarcoptic mange	Skin	Systemic demodectic mange	Skin	8	1.2106	1.21051	3.39576e-10	4.31941e-06
Ear Infection	Ear/Nose/Throat	Hematoma	Ear/Nose/Throat	52	22.7805	22.704	4.33119e-10	5.50927e-06
Other orthopedic condition	Bone/Orthopedic	Other neurologic condition	Brain/Neurologic	31	10.8676	10.8599	5.00767e-10	6.36975e-06
Contact dermatitis	Skin	Food or medicine allergies that affect the skin	Skin	44	18.0859	18.0704	5.4339e-10	6.91193e-06
Keratoconjunctivitis sicca (KCS)	Eye	Chronic or recurrent skin infections	Skin	27	8.88344	8.87237	5.92973e-10	7.54262e-06
Extracted teeth	Mouth/Dental/Oral	Underbite	Mouth/Dental/Oral	162	101.185	100.037	5.99486e-10	7.62546e-06
Ear Infection	Ear/Nose/Throat	Fractured bone		2348	2084.42	1892.57	6.8574e-10	8.72261e-06
Anal sac impaction	Gastrointestinal	Other allergies	Gastrointestinal	17	4.36522	4.36436	7.33566e-10	9.33096e-06
Chronic or recurrent diarrhea	Gastrointestinal	Fecal incontinence	Gastrointestinal	15	3.58925	3.58814	8.51195e-10	1.08272e-05
Urinary crystals or stones in bladder or urethra	Kidney/Urinary	Recessed vulva	Reproductive	13	2.84481	2.84416	8.63567e-10	1.09846e-05
Ticks	Skin	Torn or broken toenail	Trauma	103	57.4378	57.2909	8.74653e-10	1.11256e-05
Bilious vomiting syndrome	Gastrointestinal	Chronic or recurrent vomiting	Gastrointestinal	10	1.8446	1.84445	9.56761e-10	1.217e-05
Ear Mites	Ear/Nose/Throat	Fleas	Skin	33	12.1627	12.1566	1.14094e-09	1.45127e-05
Food or medicine allergies that affect the skin	Skin	MRSA/MRSP	Infection/Parasites	12	2.51922	2.51861	1.15771e-09	1.47261e-05
Nuclear sclerosis	Eye	Pododermatitis	Skin	5	0.557258	0.557216	1.32705e-09	1.68801e-05
Fractured teeth	Mouth/Dental/Oral	Other trauma	Trauma	212	141.506	140.529	1.36885e-09	1.74118e-05
Atopic dermatitis (atopy)	Skin	MRSA/MRSP	Infection/Parasites	11	2.19633	2.19596	1.41743e-09	1.80298e-05
Extracted teeth	Mouth/Dental/Oral	Other oral condition	Mouth/Dental/Oral	172	110.142	108.889	1.53382e-09	1.95101e-05
Pruritis (itchy skin)	Skin	Other allergies	Gastrointestinal	23	7.16499	7.16289	1.64305e-09	2.08996e-05
Corneal ulcer	Eye	Other eye condition	Eye	36	13.9397	13.9164	1.67411e-09	2.12947e-05
Chronic or recurrent vomiting	Gastrointestinal	Urinary tract infection (chronic or recurrent)	Kidney/Urinary	34	12.9459	12.9366	2.40432e-09	3.0583e-05
Iris cyst	Eye	Fractured teeth	Mouth/Dental/Oral	20	5.8571	5.85321	2.52122e-09	3.20699e-05
Food or medicine allergies	Gastrointestinal	Giardia	Infection/Parasites	121	71.6198	71.3781	2.53572e-09	3.22544e-05
Cushing's disease (hyperadrenocorticism; excess adrenal function)	Endocrine	Diabetes mellitus (common diabetes which causes high blood sugar)	Endocrine	10	1.92056	1.91601	2.6591e-09	3.38238e-05
Fractured teeth	Mouth/Dental/Oral	Lameness (chronic or recurrent)	Bone/Orthopedic	103	58.5725	58.3157	2.98116e-09	3.79203e-05
Proteinuria	Kidney/Urinary	Anemia	Hematopoietic	4	0.386102	0.386067	3.0088e-09	3.82719e-05
Flea allergy dermatitis	Skin	Pruritis (itchy skin)	Skin	54	25.011	24.9826	3.3192e-09	4.22202e-05
Hip dysplasia	Bone/Orthopedic	Osteoarthritis	Bone/Orthopedic	172	111.44	109.044	3.3275e-09	4.23258e-05
Other oral condition	Mouth/Dental/Oral	Other skin condition	Skin	44	18.8521	18.8362	3.42911e-09	4.36183e-05
Fall from height	Trauma	Head trauma due to any cause	Trauma	14	3.37957	3.37886	3.78593e-09	4.8157e-05
Torn or broken toenail	Trauma	Other Immune	Immune-mediated	26	8.83697	8.83324	3.85316e-09	4.90122e-05
Pruritis (itchy skin)	Skin	Anal sac impaction	Gastrointestinal	81	43.2089	43.1328	4.35237e-09	5.53621e-05
Other gastrointestinal condition	Gastrointestinal	Other reproductive condition	Reproductive	13	3.0167	3.01618	4.50517e-09	5.73057e-05
Fractured teeth	Mouth/Dental/Oral	Fractured bone		2153	1914.01	1745.76	5.32832e-09	6.77762e-05
Progressive retinal atrophy	Eye	Uveitis	Eye	4	0.400803	0.400768	6.52634e-09	8.30151e-05
Hematoma	Ear/Nose/Throat	Food or medicine allergies	Gastrointestinal	21	6.52031	6.51589	7.03758e-09	8.9518e-05
Kicked by horse or other large animal	Trauma	Penetrating wound (such as a stick)	Trauma	12	2.69613	2.69575	7.28233e-09	9.26312e-05
Conjunctivitis	Eye	Bordetella and/or parainfluenza (kennel cough)	Infection/Parasites	98	55.7683	55.6234	7.45804e-09	9.48663e-05
Keratoconjunctivitis sicca (KCS)	Eye	Seborrhea or seborrheic dermatitis (greasy skin)	Skin	9	1.69574	1.69505	1.00997e-08	0.000128469
Systemic demodectic mange	Skin	Ticks	Skin	20	6.13644	6.13446	1.08793e-08	0.000138384
Dental calculus (yellow build-up on teeth)	Mouth/Dental/Oral	Retained deciduous (baby) teeth	Mouth/Dental/Oral	102	59.1996	58.7596	1.17846e-08	0.0001499
Chronic or recurrent diarrhea	Gastrointestinal	Gastrointestinal parasites	Infection/Parasites	51	23.8511	23.8265	1.33431e-08	0.000169724
Lick granuloma	Skin	Pruritis (itchy skin)	Skin	40	17.0711	17.054	1.40989e-08	0.000179338
Fleas	Skin	Roundworms	Infection/Parasites	64	32.4129	32.3683	1.412e-08	0.000179607
Chronic or recurrent rhinitis	Respiratory	Constipation	Gastrointestinal	3	0.24654	0.246536	1.46577e-08	0.000186446
Elbow dysplasia	Bone/Orthopedic	Osteoarthritis	Bone/Orthopedic	54	25.904	25.7943	1.583e-08	0.000201357
Other kidney condition	Kidney/Urinary	Other neurologic condition	Brain/Neurologic	14	3.56675	3.56575	1.64601e-08	0.000209373
Rhinitis	Ear/Nose/Throat	Seasonal allergies	Skin	24	8.20138	8.19841	1.71782e-08	0.000218507
Acute kidney failure	Kidney/Urinary	Anemia	Hematopoietic	4	0.421786	0.421657	1.78964e-08	0.000227642
Alopecia (hair loss)	Skin	Pyoderma or bacterial dermatitis	Skin	18	5.31301	5.31173	1.84809e-08	0.000235077
Nuclear sclerosis	Eye	Dental calculus (yellow build-up on teeth)	Mouth/Dental/Oral	139	88.089	85.7026	1.90559e-08	0.000242391
Ticks	Skin	Gastrointestinal parasites	Infection/Parasites	46	20.8908	20.8721	1.9421e-08	0.000247035
Fleas	Skin	Pruritis (itchy skin)	Skin	90	50.8855	50.7751	2.01833e-08	0.000256731
Chronic or recurrent rhinitis	Respiratory	Tracheal collapse	Respiratory	6	0.88005	0.879523	2.38918e-08	0.000303904
Juvenile cataracts	Eye	Seborrhea or seborrheic dermatitis (greasy skin)	Skin	3	0.254132	0.254126	2.56177e-08	0.000325858
Urinary crystals or stones in bladder or urethra	Kidney/Urinary	Urinary incontinence	Kidney/Urinary	42	18.58	18.5364	2.66864e-08	0.000339451
Acute kidney failure	Kidney/Urinary	Ingestion of human medications	Toxin Consumption	7	1.15698	1.15686	2.7789e-08	0.000353476
Hematoma	Ear/Nose/Throat	Food or medicine allergies that affect the skin	Skin	24	8.35978	8.35237	3.12055e-08	0.000396934
Other ear condition	Ear/Nose/Throat	Tracheal collapse	Respiratory	13	3.25515	3.25177	3.25847e-08	0.000414478
Other eye condition	Eye	Other trauma	Trauma	87	49.204	49.0917	3.43808e-08	0.000437324
Conjunctivitis	Eye	Anal sac impaction	Gastrointestinal	54	26.3676	26.3408	3.64273e-08	0.000463356
Hip dysplasia	Bone/Orthopedic	Spondylosis	Bone/Orthopedic	21	6.90451	6.89333	3.96633e-08	0.000504517
Other cancer	Cancer	Other Cardiac	Cardiac	5	0.6567	0.65653	4.15323e-08	0.000528291
Cruciate ligament rupture	Bone/Orthopedic	Patellar luxation	Bone/Orthopedic	51	24.5033	24.4407	4.16946e-08	0.000530355
Lick granuloma	Skin	Seasonal allergies	Skin	59	29.8339	29.7726	4.51399e-08	0.000574179
Nuclear sclerosis	Eye	Proteinuria	Kidney/Urinary	9	1.82124	1.81816	5.07701e-08	0.000645796
Elongated soft palate	Respiratory	Fecal incontinence	Gastrointestinal	3	0.264329	0.26432	5.15798e-08	0.000656095
Fractured bone		Torn or broken toenail	Trauma	1743	1541.03	1445.35	5.40514e-08	0.000687533
Juvenile cataracts	Eye	Diabetes mellitus (common diabetes which causes high blood sugar)	Endocrine	3	0.266304	0.266296	5.87112e-08	0.000746806
Fractured bone		Other trauma	Trauma	1683	1484.85	1399.66	5.90723e-08	0.0007514
Grapes or raisins	Toxin Consumption	Ingestion of human medications	Toxin Consumption	27	10.1398	10.1356	5.92272e-08	0.000753369
Acute kidney failure	Kidney/Urinary	Chronic kidney disease	Kidney/Urinary	11	2.56418	2.54044	6.02802e-08	0.000766765
Ear Infection	Ear/Nose/Throat	Other allergies	Gastrointestinal	32	12.9618	12.9528	6.12123e-08	0.000778621
Hemorrhagic gastroenteritis (HGE) or stress colitis (acute)	Gastrointestinal	Other allergies	Gastrointestinal	8	1.5088	1.5087	6.294e-08	0.000800597
Chronic or recurrent vomiting	Gastrointestinal	Fever of unknown origin	Infection/Parasites	7	1.20719	1.20713	6.73106e-08	0.000856191
Rhinitis	Ear/Nose/Throat	Pruritis (itchy skin)	Skin	17	5.11885	5.1177	7.5246e-08	0.000957129
Seborrhea or seborrheic dermatitis (greasy skin)	Skin	Other congenital disorder	Other congenital disorder	5	0.677457	0.677428	7.53118e-08	0.000957966
Iris cyst	Eye	Uveitis	Eye	3	0.270298	0.270284	7.58196e-08	0.000964425
Other skin condition	Skin	Other kidney condition	Kidney/Urinary	27	10.2475	10.2423	8.26828e-08	0.00105173
Nuclear sclerosis	Eye	Bilious vomiting syndrome	Gastrointestinal	7	1.21981	1.21961	8.29509e-08	0.00105514
Elbow dysplasia	Bone/Orthopedic	Overdose of medications prescribed to the dog	Toxin Consumption	7	1.22094	1.22085	8.46186e-08	0.00107635
Arrhythmia	Cardiac	MRSA/MRSP	Infection/Parasites	4	0.459143	0.459105	8.67046e-08	0.00110288
Chronic or recurrent cough	Respiratory	Other respiratory condition	Respiratory	10	2.22059	2.21967	8.86987e-08	0.00112825
Fractured teeth	Mouth/Dental/Oral	Recessed vulva	Reproductive	31	12.5449	12.5302	9.25996e-08	0.00117787
Juvenile cataracts	Eye	Uveitis	Eye	3	0.273693	0.273687	9.37511e-08	0.00119251
Other ear condition	Ear/Nose/Throat	Other infectious disease	Infection/Parasites	18	5.63359	5.63233	9.40447e-08	0.00119625
Chronic or recurrent rhinitis	Respiratory	Pneumonia	Respiratory	4	0.46152	0.461508	9.50969e-08	0.00120963
Pyoderma or bacterial dermatitis	Skin	Seborrhea or seborrheic dermatitis (greasy skin)	Skin	6	0.948512	0.94846	1.06898e-07	0.00135974
Keratoconjunctivitis sicca (KCS)	Eye	Other Immune	Immune-mediated	9	1.88364	1.88322	1.076e-07	0.00136867
Seasonal allergies	Skin	Chronic or recurrent rhinitis	Respiratory	17	5.18983	5.18833	1.08053e-07	0.00137444
Conjunctivitis	Eye	Chronic or recurrent vomiting	Gastrointestinal	32	13.1907	13.1831	1.10701e-07	0.00140811
Other liver condition	Liver/Pancreas	Other neurologic condition	Brain/Neurologic	15	4.30773	4.30487	1.27937e-07	0.00162735
Pancreatitis	Liver/Pancreas	Diabetes mellitus (common diabetes which causes high blood sugar)	Endocrine	16	4.77443	4.76681	1.36236e-07	0.00173292
Other skin condition	Skin	Other gastrointestinal condition	Gastrointestinal	41	18.7705	18.7568	1.4277e-07	0.00181603
Bilious vomiting syndrome	Gastrointestinal	Chronic or recurrent diarrhea	Gastrointestinal	15	4.32886	4.32813	1.45387e-07	0.00184933
Alopecia (hair loss)	Skin	Elongated soft palate	Respiratory	7	1.25551	1.25539	1.47212e-07	0.00187254
Third eyelid prolapse (cherry eye)	Eye	Elongated soft palate	Respiratory	5	0.702925	0.702883	1.4842e-07	0.0018879
Ticks	Skin	Ehrlichiosis	Infection/Parasites	26	9.89714	9.89225	1.52906e-07	0.00194497
Chocolate	Toxin Consumption	Fractured bone		1530	1348.21	1273.13	1.7448e-07	0.00221939
Murmur	Cardiac	Chronic or recurrent cough	Respiratory	60	31.6231	31.2829	1.95235e-07	0.00248338
Pruritis (itchy skin)	Skin	Fever of unknown origin	Infection/Parasites	15	4.38277	4.38204	1.96903e-07	0.00250461
Retained deciduous (baby) teeth	Mouth/Dental/Oral	Bilious vomiting syndrome	Gastrointestinal	8	1.59947	1.59909	2.07985e-07	0.00264558
Deafness	Ear/Nose/Throat	Ear Infection	Ear/Nose/Throat	86	50.2667	49.8437	2.08127e-07	0.00264738
Third eyelid prolapse (cherry eye)	Eye	Corneal ulcer	Eye	13	3.52383	3.52281	2.22295e-07	0.00282759
Other gastrointestinal condition	Gastrointestinal	Other kidney condition	Kidney/Urinary	17	5.34847	5.34712	2.34288e-07	0.00298014
Elongated soft palate	Respiratory	Laryngeal paralysis	Brain/Neurologic	3	0.290666	0.290628	2.50837e-07	0.00319065
Hematoma	Ear/Nose/Throat	MRSA/MRSP	Infection/Parasites	5	0.726617	0.726426	2.66681e-07	0.00339218
Anal sac impaction	Gastrointestinal	Chronic or recurrent diarrhea	Gastrointestinal	56	29.0169	28.9836	2.69256e-07	0.00342494
Ticks	Skin	Bordetella and/or parainfluenza (kennel cough)	Infection/Parasites	84	49.0132	48.9151	2.83037e-07	0.00360023
Dementia or senility	Brain/Neurologic	Fall from height	Trauma	18	5.90617	5.86037	2.93023e-07	0.00372725
Congestive heart failure	Cardiac	Chronic or recurrent cough	Respiratory	18	5.91822	5.85525	2.97301e-07	0.00378167
Other ear condition	Ear/Nose/Throat	Elongated soft palate	Respiratory	6	1.00211	1.00204	2.97564e-07	0.00378501
Other kidney condition	Kidney/Urinary	Other orthopedic condition	Bone/Orthopedic	25	9.57234	9.5672	3.05381e-07	0.00388445
Cataracts	Eye	Deafness	Ear/Nose/Throat	156	106.781	97.5808	3.13701e-07	0.00399027
Pruritis (itchy skin)	Skin	Seborrhea or seborrheic dermatitis (greasy skin)	Skin	14	4.0344	4.03357	3.48822e-07	0.00443701
Other respiratory condition	Respiratory	Fever of unknown origin	Infection/Parasites	4	0.499905	0.49989	3.70252e-07	0.0047096
Fecal incontinence	Gastrointestinal	Vestibular disease	Brain/Neurologic	10	2.399	2.36073	3.76707e-07	0.00479171
Alopecia (hair loss)	Skin	Other skin condition	Skin	37	16.757	16.7449	3.76986e-07	0.00479527
Other ear condition	Ear/Nose/Throat	Tracheal stenosis (narrowing)	Respiratory	8	1.65375	1.65328	3.99436e-07	0.00508083
Elongated soft palate	Respiratory	Food or medicine allergies	Gastrointestinal	9	2.00781	2.00755	4.00918e-07	0.00509968
Glaucoma	Eye	Other eye condition	Eye	18	5.97486	5.96369	4.23613e-07	0.00538835
Elongated soft palate	Respiratory	Pneumonia	Respiratory	4	0.504393	0.504376	4.28231e-07	0.0054471
Intervertebral disk disease (IVDD)	Bone/Orthopedic	Other congenital disorder	Other congenital disorder	13	3.63154	3.63004	4.39095e-07	0.00558529
Gastrointestinal parasites	Infection/Parasites	Giardia	Infection/Parasites	103	63.8467	63.6306	4.59236e-07	0.00584148
Extracted teeth	Mouth/Dental/Oral	Retained deciduous (baby) teeth	Mouth/Dental/Oral	101	62.4395	61.8842	4.74894e-07	0.00604066
Elongated soft palate	Respiratory	Osteoarthritis	Bone/Orthopedic	16	5.02113	5.01789	4.76417e-07	0.00606002
Chronic or recurrent diarrhea	Gastrointestinal	Pancreatitis	Liver/Pancreas	46	22.6767	22.646	4.76461e-07	0.00606058
Food or medicine allergies that affect the skin	Skin	Chronic or recurrent diarrhea	Gastrointestinal	68	37.9026	37.8373	4.96707e-07	0.00631811
Rhinitis	Ear/Nose/Throat	Elongated soft palate	Respiratory	3	0.304628	0.30462	5.20849e-07	0.0066252
Keratoconjunctivitis sicca (KCS)	Eye	Conjunctivitis	Eye	24	9.22778	9.22213	5.74e-07	0.00730128
Ticks	Skin	Laceration	Trauma	69	38.7695	38.7	5.88479e-07	0.00748545
Spondylosis	Bone/Orthopedic	Intervertebral disk disease (IVDD)	Bone/Orthopedic	13	3.68818	3.68301	6.10677e-07	0.00776781
Pododermatitis	Skin	Elongated soft palate	Respiratory	2	0.146047	0.146046	6.13396e-07	0.0078024
Glaucoma	Eye	Progressive retinal atrophy	Eye	6	1.05277	1.05155	7.01989e-07	0.0089293
Hypertension (high blood pressure)	Cardiac	Cushing's disease (hyperadrenocorticism; excess adrenal function)	Endocrine	11	2.87905	2.8502	7.53643e-07	0.00958634
Bordetella and/or parainfluenza (kennel cough)	Infection/Parasites	Chocolate	Toxin Consumption	131	86.3748	86.0727	7.54549e-07	0.00959786
Seasonal allergies	Skin	Sebaceous cysts	Skin	143	96.1041	95.5775	8.05845e-07	0.0102503
Head trauma due to any cause	Trauma	Other trauma	Trauma	29	12.2453	12.2391	8.37311e-07	0.0106506
Urinary tract infection (chronic or recurrent)	Kidney/Urinary	Anemia	Hematopoietic	12	3.30838	3.30724	8.79358e-07	0.0111854
Kicked by horse or other large animal	Trauma	Laceration	Trauma	17	5.67317	5.67151	9.86404e-07	0.0125471
Other eye condition	Eye	Other liver condition	Liver/Pancreas	25	9.9923	9.98078	1.01498e-06	0.0129105
Juvenile cataracts	Eye	Cardiomyopathy	Cardiac	3	0.319689	0.319681	1.06582e-06	0.0135572
Osteoarthritis	Bone/Orthopedic	Spondylosis	Bone/Orthopedic	55	29.4614	29.1791	1.13475e-06	0.014434
Other respiratory condition	Respiratory	Other Immune	Immune-mediated	5	0.794425	0.794381	1.18751e-06	0.0151051
Conjunctivitis	Eye	Giardia	Infection/Parasites	134	89.5269	89.1014	1.22975e-06	0.0156425
Glaucoma	Eye	Diabetes mellitus (common diabetes which causes high blood sugar)	Endocrine	7	1.41212	1.4095	1.25896e-06	0.0160139
Alopecia (hair loss)	Skin	Systemic demodectic mange	Skin	11	2.94252	2.94213	1.31674e-06	0.016749
Chronic or recurrent diarrhea	Gastrointestinal	Coccidia	Infection/Parasites	41	20.0189	19.9957	1.35252e-06	0.0172041
Other orthopedic condition	Bone/Orthopedic	Other trauma	Trauma	91	55.9482	55.8139	1.35407e-06	0.0172238
Dental calculus (yellow build-up on teeth)	Mouth/Dental/Oral	Chronic or recurrent vomiting	Gastrointestinal	119	77.7587	77.3714	1.3755e-06	0.0174964
Pyoderma or bacterial dermatitis	Skin	Elongated soft palate	Respiratory	5	0.806736	0.806695	1.51542e-06	0.0192762
Intervertebral disk disease (IVDD)	Bone/Orthopedic	Other trauma	Trauma	52	27.5712	27.4924	1.58839e-06	0.0202043
MRSA/MRSP	Infection/Parasites	Overdose of medications prescribed to the dog	Toxin Consumption	3	0.329024	0.329016	1.60798e-06	0.0204535
Vestibular disease	Brain/Neurologic	Other neurologic condition	Brain/Neurologic	13	3.86863	3.84726	1.61647e-06	0.0205615
Other gastrointestinal condition	Gastrointestinal	Other orthopedic condition	Bone/Orthopedic	36	16.8808	16.8691	1.61955e-06	0.0206007
Lameness (chronic or recurrent)	Bone/Orthopedic	Other trauma	Trauma	70	40.4408	40.351	1.63292e-06	0.0207708
Pneumonia	Respiratory	MRSA/MRSP	Infection/Parasites	4	0.549932	0.549898	1.63966e-06	0.0208565
Atopic dermatitis (atopy)	Skin	Other allergies	Gastrointestinal	15	4.82373	4.82273	1.79461e-06	0.0228274
Other congenital disorder	Other congenital disorder	Overdose of medications prescribed to the dog	Toxin Consumption	6	1.11472	1.11467	1.85347e-06	0.0235761
Other ear condition	Ear/Nose/Throat	Other trauma	Trauma	47	24.2649	24.2403	1.93981e-06	0.0246744
Corneal ulcer	Eye	Underbite	Mouth/Dental/Oral	19	6.88693	6.88198	1.94288e-06	0.0247135
Murmur	Cardiac	Patellar luxation	Bone/Orthopedic	112	72.9288	71.9749	2.05847e-06	0.0261838
Murmur	Cardiac	Hypertension (high blood pressure)	Cardiac	29	12.6933	12.5833	2.1438e-06	0.0272691
Ingestion of human medications	Toxin Consumption	Other ToxinConsumption	Toxin Consumption	29	12.6537	12.6472	2.14875e-06	0.0273321
Chronic or recurrent hot spots	Skin	Other allergies	Gastrointestinal	16	5.3699	5.36814	2.23735e-06	0.028459
Fleas	Skin	Sebaceous cysts	Skin	75	44.4686	44.3285	2.26233e-06	0.0287768
Gingivitis (red, puffy gums)	Mouth/Dental/Oral	Alopecia (hair loss)	Skin	42	21.0124	20.9742	2.29514e-06	0.0291942
Ticks	Skin	Fall from height	Trauma	31	13.9184	13.908	2.32139e-06	0.029528
Other ear condition	Ear/Nose/Throat	Other liver condition	Liver/Pancreas	14	4.40081	4.39914	2.36206e-06	0.0300454
Chronic or recurrent skin infections	Skin	Pododermatitis	Skin	7	1.46489	1.46474	2.39855e-06	0.0305096
Other gastrointestinal condition	Gastrointestinal	Other neurologic condition	Brain/Neurologic	17	5.90145	5.8996	2.44614e-06	0.0311149
Ear Infection	Ear/Nose/Throat	Chronic or recurrent vomiting	Gastrointestinal	59	32.8699	32.8247	2.54805e-06	0.0324112
Hematoma	Ear/Nose/Throat	Pruritis (itchy skin)	Skin	25	10.3536	10.3458	2.63763e-06	0.0335507
Other eye condition	Eye	Other ToxinConsumption	Toxin Consumption	40	19.7795	19.7623	2.70063e-06	0.0343521
Other eye condition	Eye	Other orthopedic condition	Bone/Orthopedic	50	26.6232	26.5851	2.89609e-06	0.0368383
Elbow dysplasia	Bone/Orthopedic	Other congenital disorder	Other congenital disorder	8	1.84752	1.84733	2.99613e-06	0.0381108
Fleas	Skin	Hookworms	Infection/Parasites	53	28.7661	28.7309	3.07519e-06	0.0391164
Pancreatitis	Liver/Pancreas	Anemia	Hematopoietic	11	3.07738	3.0757	3.12892e-06	0.0397999
Dog bite	Trauma	Tail injury	Trauma	104	67.1191	66.8587	3.23406e-06	0.0411373
Alopecia (hair loss)	Skin	Chronic or recurrent diarrhea	Gastrointestinal	34	15.9802	15.9697	3.2534e-06	0.0413832
Urinary tract infection (chronic or recurrent)	Kidney/Urinary	Vaginitis	Reproductive	15	4.97066	4.96817	3.40402e-06	0.0432992
Urinary tract infection (chronic or recurrent)	Kidney/Urinary	Intervertebral disk disease (IVDD)	Bone/Orthopedic	35	16.6632	16.6181	3.42759e-06	0.0435989
Progressive retinal atrophy	Eye	Other eye condition	Eye	11	3.09443	3.09312	3.4777e-06	0.0442364
Fleas	Skin	Gastrointestinal parasites	Infection/Parasites	45	23.3173	23.2938	3.51886e-06	0.0447599
Other ear condition	Ear/Nose/Throat	Other oral condition	Mouth/Dental/Oral	20	7.64561	7.64268	3.93158e-06	0.0500098
Other eye condition	Eye	Fecal incontinence	Gastrointestinal	13	4.03671	4.0337	4.04318e-06	0.0514293
Iris cyst	Eye	Hematoma	Ear/Nose/Throat	5	0.861213	0.860779	4.07987e-06	0.051896
Proteinuria	Kidney/Urinary	Heartworm infection	Infection/Parasites	7	1.51541	1.51524	4.18358e-06	0.0532151
Chronic or recurrent skin infections	Skin	Chronic or recurrent diarrhea	Gastrointestinal	42	21.4105	21.3881	4.25283e-06	0.054096
Head trauma due to any cause	Trauma	Laceration	Trauma	21	8.23009	8.22732	4.25297e-06	0.0540978
Chronic or recurrent hot spots	Skin	Lick granuloma	Skin	36	17.4771	17.4293	4.56556e-06	0.058074
Atopic dermatitis (atopy)	Skin	Intervertebral disk disease (IVDD)	Bone/Orthopedic	32	14.9005	14.8781	4.6441e-06	0.0590729
Fractured bone		Laceration	Trauma	1179	1039.22	994.435	4.65343e-06	0.0591916
Keratoconjunctivitis sicca (KCS)	Eye	Atopic dermatitis (atopy)	Skin	27	11.8116	11.7986	4.8948e-06	0.0622618
Fractured teeth	Mouth/Dental/Oral	Bordetella and/or parainfluenza (kennel cough)	Infection/Parasites	164	116.417	115.859	4.92069e-06	0.0625912
Other respiratory condition	Respiratory	Mouse or rat bait/poison (Warfarin)	Toxin Consumption	5	0.872288	0.872248	4.94271e-06	0.0628713
Chronic or recurrent diarrhea	Gastrointestinal	Other allergies	Gastrointestinal	15	5.06783	5.06668	5.10971e-06	0.0649955
Other oral condition	Mouth/Dental/Oral	Other Cardiac	Cardiac	11	3.16264	3.16142	5.21955e-06	0.0663927
Atopic dermatitis (atopy)	Skin	Recessed vulva	Reproductive	16	5.59939	5.5959	5.49619e-06	0.0699115
Congestive heart failure	Cardiac	Hypertension (high blood pressure)	Cardiac	10	2.75139	2.7195	5.52546e-06	0.0702839
Ticks	Skin	Valve disease	Cardiac	16	5.62099	5.6176	5.9597e-06	0.0758074
Mast cell tumor	Cancer	Elongated soft palate	Respiratory	5	0.886956	0.886897	6.28559e-06	0.0799526
Underbite	Mouth/Dental/Oral	Seasonal allergies	Skin	61	35.1484	35.0697	6.34529e-06	0.080712
Other cancer	Cancer	Hip dysplasia	Bone/Orthopedic	12	3.65988	3.65641	6.45607e-06	0.0821212
Fecal incontinence	Gastrointestinal	MRSA/MRSP	Infection/Parasites	3	0.365229	0.365176	6.50149e-06	0.0826989
Vaginitis	Reproductive	MRSA/MRSP	Infection/Parasites	2	0.175222	0.175217	6.52226e-06	0.0829632
Intervertebral disk disease (IVDD)	Bone/Orthopedic	Other neurologic condition	Brain/Neurologic	19	7.27625	7.26386	6.80894e-06	0.0866098
Overbite	Mouth/Dental/Oral	Cryptorchid	Reproductive	4	0.608557	0.608475	6.87752e-06	0.087482
Other ear condition	Ear/Nose/Throat	Vestibular disease	Brain/Neurologic	11	3.21461	3.20901	6.93063e-06	0.0881576
Mast cell tumor	Cancer	Corneal ulcer	Eye	19	7.28598	7.27857	7.06182e-06	0.0898263
Chronic or recurrent hot spots	Skin	Food or medicine allergies	Gastrointestinal	56	31.6151	31.5486	7.07864e-06	0.0900403
Seasonal allergies	Skin	Bilious vomiting syndrome	Gastrointestinal	24	10.1703	10.1663	7.20799e-06	0.0916856
Valve disease	Cardiac	Chronic or recurrent cough	Respiratory	13	4.16799	4.15685	7.39166e-06	0.0940219
Alopecia (hair loss)	Skin	Seborrhea or seborrheic dermatitis (greasy skin)	Skin	7	1.57308	1.57289	7.55177e-06	0.0960586
Hemorrhagic gastroenteritis (HGE) or stress colitis (acute)	Gastrointestinal	Gastrointestinal parasites	Infection/Parasites	18	6.76685	6.76505	7.843e-06	0.099763
Gingivitis (red, puffy gums)	Mouth/Dental/Oral	Pneumonia	Respiratory	20	7.88019	7.87597	7.8508e-06	0.0998622
Pododermatitis	Skin	Acute kidney failure	Kidney/Urinary	2	0.178784	0.178779	8.26372e-06	0.105114
Other oral condition	Mouth/Dental/Oral	Tail injury	Trauma	21	8.46919	8.46576	8.28488e-06	0.105384
Recessed vulva	Reproductive	MRSA/MRSP	Infection/Parasites	3	0.372719	0.372679	8.39967e-06	0.106844
Other ear condition	Ear/Nose/Throat	Other skin condition	Skin	30	13.9496	13.9414	8.59173e-06	0.109287
Lameness (chronic or recurrent)	Bone/Orthopedic	Intervertebral disk disease (IVDD)	Bone/Orthopedic	26	11.4638	11.4431	8.65088e-06	0.110039
Lipoma	Cancer	Other cancer	Cancer	7	1.59671	1.59462	9.39188e-06	0.119465
Chronic or recurrent diarrhea	Gastrointestinal	Lameness (chronic or recurrent)	Bone/Orthopedic	41	21.3455	21.3228	1.03882e-05	0.132137
Rhinitis	Ear/Nose/Throat	Other respiratory condition	Respiratory	4	0.62973	0.629702	1.08255e-05	0.1377
Soft tissue sarcoma	Cancer	Hemorrhagic gastroenteritis (HGE) or stress colitis (acute)	Gastrointestinal	6	1.25074	1.25049	1.08305e-05	0.137764
Other eye condition	Eye	Other respiratory condition	Respiratory	14	4.75501	4.75342	1.11576e-05	0.141925
Ehrlichiosis	Infection/Parasites	Whipworms	Infection/Parasites	12	3.77375	3.77302	1.14257e-05	0.145335
Seizures (including epilepsy)	Brain/Neurologic	Head trauma due to any cause	Trauma	16	5.80304	5.80095	1.14935e-05	0.146197
Alopecia (hair loss)	Skin	Seasonal allergies	Skin	65	38.6938	38.6305	1.15571e-05	0.147006
Conjunctivitis	Eye	Atopic dermatitis (atopy)	Skin	54	30.6135	30.5763	1.17193e-05	0.149069
Osteoarthritis	Bone/Orthopedic	Gastrointestinal parasites	Infection/Parasites	77	47.9115	47.7296	1.27437e-05	0.1621
Flea allergy dermatitis	Skin	Food or medicine allergies	Gastrointestinal	29	13.5248	13.517	1.28158e-05	0.163017
Sebaceous cysts	Skin	Food or medicine allergies	Gastrointestinal	56	32.1551	32.0981	1.28383e-05	0.163304
Other liver condition	Liver/Pancreas	Other orthopedic condition	Bone/Orthopedic	24	10.4492	10.4391	1.37004e-05	0.17427
Ticks	Skin	Food or medicine allergies	Gastrointestinal	46	25.0375	25.0112	1.38518e-05	0.176194
Conjunctivitis	Eye	Fractured bone		904	788.327	763.489	1.41774e-05	0.180337
Pyoderma or bacterial dermatitis	Skin	Intervertebral disk disease (IVDD)	Bone/Orthopedic	13	4.31075	4.30918	1.42043e-05	0.180679
Non-specific dermatosis	Skin	Pododermatitis	Skin	5	0.941097	0.941053	1.43152e-05	0.182089
Other oral condition	Mouth/Dental/Oral	Alopecia (hair loss)	Skin	22	9.28221	9.27759	1.48756e-05	0.189217
Tracheal stenosis (narrowing)	Respiratory	Chronic or recurrent bronchitis	Respiratory	4	0.645951	0.645758	1.49762e-05	0.190498
Dental calculus (yellow build-up on teeth)	Mouth/Dental/Oral	Anal sac impaction	Gastrointestinal	241	184.673	182.125	1.49778e-05	0.190517
Nuclear sclerosis	Eye	Dermatophytosis (ringworm)	Infection/Parasites	5	0.945479	0.945367	1.52278e-05	0.193697
Pododermatitis	Skin	Seasonal allergies	Skin	15	5.35553	5.35423	1.53629e-05	0.195417
Chronic kidney disease	Kidney/Urinary	Anemia	Hematopoietic	7	1.6521	1.64995	1.56775e-05	0.199418
Bordetella and/or parainfluenza (kennel cough)	Infection/Parasites	Dermatophytosis (ringworm)	Infection/Parasites	18	6.99939	6.99675	1.59958e-05	0.203466
Seasonal allergies	Skin	Ticks	Skin	107	71.817	71.6057	1.60691e-05	0.204399
Other ToxinConsumption	Toxin Consumption	Other trauma	Trauma	71	43.5994	43.5273	1.63956e-05	0.208552
Food or medicine allergies that affect the skin	Skin	Elongated soft palate	Respiratory	9	2.4728	2.47241	1.6542e-05	0.210415
Hearing loss (incompletely deaf)	Ear/Nose/Throat	Chronic or recurrent diarrhea	Gastrointestinal	45	24.508	24.382	1.66232e-05	0.211447
Tapeworms	Infection/Parasites	Fractured bone		975	855.746	827.028	1.68566e-05	0.214416
Fever of unknown origin	Infection/Parasites	Other trauma	Trauma	15	5.39682	5.39566	1.78088e-05	0.226528
Anal sac impaction	Gastrointestinal	Food or medicine allergies	Gastrointestinal	44	23.8287	23.8058	1.78095e-05	0.226537
Food or medicine allergies	Gastrointestinal	Bordetella and/or parainfluenza (kennel cough)	Infection/Parasites	75	46.7871	46.6909	1.82274e-05	0.231852
Ear Mites	Ear/Nose/Throat	Ticks	Skin	24	10.5802	10.5759	1.84121e-05	0.234202
Acute kidney failure	Kidney/Urinary	Urinary tract infection (chronic or recurrent)	Kidney/Urinary	12	3.88096	3.87707	1.86682e-05	0.237459
Lick granuloma	Skin	Food or medicine allergies	Gastrointestinal	24	10.5974	10.5884	1.90396e-05	0.242184
Cataracts	Eye	Fractured bone		1374	1242.08	1025.85	1.90562e-05	0.242395
Other oral condition	Mouth/Dental/Oral	Other orthopedic condition	Bone/Orthopedic	35	17.6879	17.6717	1.90896e-05	0.242819
Fractured teeth	Mouth/Dental/Oral	Dog bite	Trauma	384	311.921	306.699	1.92943e-05	0.245424
Pruritis (itchy skin)	Skin	MRSA/MRSP	Infection/Parasites	10	2.94233	2.94179	1.93702e-05	0.246389
Proteinuria	Kidney/Urinary	Urinary incontinence	Kidney/Urinary	12	3.8941	3.89073	1.98286e-05	0.25222
Food or medicine allergies that affect the skin	Skin	Fractured bone		1015	894.537	861.789	2.03488e-05	0.258837
Lameness (chronic or recurrent)	Bone/Orthopedic	Coccidia	Infection/Parasites	22	9.42837	9.42441	2.10994e-05	0.268384
Gastrointestinal parasites	Infection/Parasites	Other infectious disease	Infection/Parasites	24	10.6459	10.6405	2.12111e-05	0.269806
Arrhythmia	Cardiac	Pyometra	Reproductive	3	0.40327	0.403224	2.16297e-05	0.27513
Rhinitis	Ear/Nose/Throat	Constipation	Gastrointestinal	3	0.404082	0.404071	2.21548e-05	0.281809
Patellar luxation	Bone/Orthopedic	Fractured bone		798	693.877	650.19	2.21851e-05	0.282194
Foreign body ingestion or blockage	Gastrointestinal	Other ToxinConsumption	Toxin Consumption	40	21.2166	21.1988	2.25565e-05	0.286919
Gingivitis (red, puffy gums)	Mouth/Dental/Oral	Underbite	Mouth/Dental/Oral	40	21.2357	21.1873	2.28523e-05	0.290681
Seizures (including epilepsy)	Brain/Neurologic	Other congenital disorder	Other congenital disorder	16	6.01122	6.00928	2.30315e-05	0.292961
Addison's disease (hypoadrenocorticism; low adrenal function)	Endocrine	Diabetes mellitus (common diabetes which causes high blood sugar)	Endocrine	3	0.405594	0.405571	2.31215e-05	0.294105
Other kidney condition	Kidney/Urinary	Other reproductive condition	Reproductive	6	1.32082	1.32073	2.33482e-05	0.296989
Chronic or recurrent diarrhea	Gastrointestinal	Fractured bone		959	842.989	815.41	2.42558e-05	0.308533
Cataracts	Eye	Hearing loss (incompletely deaf)	Ear/Nose/Throat	233	182.8	153.157	2.49196e-05	0.316978
Penetrating wound (such as a stick)	Trauma	Tail injury	Trauma	25	11.3687	11.3584	2.6202e-05	0.33329
Spondylosis	Bone/Orthopedic	Other trauma	Trauma	24	10.7517	10.7412	2.64577e-05	0.336542
Other ear condition	Ear/Nose/Throat	Chronic or recurrent cough	Respiratory	13	4.46434	4.46198	2.66284e-05	0.338713
Lameness (chronic or recurrent)	Bone/Orthopedic	Hit by car or other vehicle	Trauma	27	12.6463	12.6357	2.6957e-05	0.342893
Chronic or recurrent rhinitis	Respiratory	Other respiratory condition	Respiratory	3	0.411677	0.411662	2.74044e-05	0.348584
Fleas	Skin	Fractured bone		967	851.475	821.248	2.77432e-05	0.352893
Tapeworms	Infection/Parasites	Torn or broken toenail	Trauma	98	65.4753	65.2883	2.84551e-05	0.361948
Underbite	Mouth/Dental/Oral	Chronic or recurrent skin infections	Skin	19	7.78115	7.77748	2.87547e-05	0.36576
Sarcoptic mange	Skin	Intervertebral disk disease (IVDD)	Bone/Orthopedic	8	2.13051	2.13012	2.89022e-05	0.367637
Lameness (chronic or recurrent)	Bone/Orthopedic	Lyme disease	Infection/Parasites	43	23.5447	23.5015	2.99509e-05	0.380976
Tracheal stenosis (narrowing)	Respiratory	Chronic or recurrent rhinitis	Respiratory	3	0.415403	0.41534	3.03042e-05	0.38547
Other ear condition	Ear/Nose/Throat	Pyoderma or bacterial dermatitis	Skin	13	4.50534	4.50443	3.1345e-05	0.398709
Conjunctivitis	Eye	Ear Infection	Ear/Nose/Throat	112	76.9814	76.7212	3.19414e-05	0.406295
Other liver condition	Liver/Pancreas	Dermatophytosis (ringworm)	Infection/Parasites	5	1.00153	1.00147	3.22744e-05	0.410531
Other eye condition	Eye	Hypothyroidism (low thyroid function)	Endocrine	42	22.9066	22.8448	3.2382e-05	0.411899
Fractured teeth	Mouth/Dental/Oral	Gingivitis (red, puffy gums)	Mouth/Dental/Oral	151	109.504	108.259	3.3289e-05	0.423436
Lipoma	Cancer	Dental calculus (yellow build-up on teeth)	Mouth/Dental/Oral	92	61.0375	60.5392	3.45444e-05	0.439404
Spondylosis	Bone/Orthopedic	Giardia	Infection/Parasites	23	10.2606	10.2547	3.47154e-05	0.44158
Umbilical hernia	Skin	Other congenital disorder	Other congenital disorder	6	1.36163	1.36151	3.51653e-05	0.447303
Dental calculus (yellow build-up on teeth)	Mouth/Dental/Oral	Bilious vomiting syndrome	Gastrointestinal	43	23.692	23.6592	3.601e-05	0.458047
Cardiomyopathy	Cardiac	Chronic or recurrent cough	Respiratory	7	1.7502	1.74932	3.60497e-05	0.458552
Lipoma	Cancer	Nuclear sclerosis	Eye	14	5.09078	5.06341	3.75857e-05	0.47809
Coccidia	Infection/Parasites	Tapeworms	Infection/Parasites	36	18.8297	18.8121	3.76681e-05	0.479138
Hypertension (high blood pressure)	Cardiac	Other Cardiac	Cardiac	5	1.01513	1.01429	3.7996e-05	0.483309
Fractured teeth	Mouth/Dental/Oral	Head trauma due to any cause	Trauma	33	16.8118	16.7962	3.90806e-05	0.497106
Gingivitis (red, puffy gums)	Mouth/Dental/Oral	Bilious vomiting syndrome	Gastrointestinal	14	5.09137	5.08961	3.92664e-05	0.499468
Other ear condition	Ear/Nose/Throat	Other kidney condition	Kidney/Urinary	12	4.06483	4.06395	4.13827e-05	0.526388
Other skin condition	Skin	Fractured bone		967	853.897	825.684	4.14056e-05	0.526679
Cataracts	Eye	Progressive retinal atrophy	Eye	23	10.3637	10.3121	4.15989e-05	0.529138
Nuclear sclerosis	Eye	Coccidia	Infection/Parasites	9	2.62971	2.62927	4.27155e-05	0.543341
Pruritis (itchy skin)	Skin	Chronic or recurrent rhinitis	Respiratory	10	3.09416	3.09365	4.31356e-05	0.548684
Sebaceous cysts	Skin	Seborrhea or seborrheic dermatitis (greasy skin)	Skin	13	4.59693	4.59435	4.42081e-05	0.562328
Lameness (chronic or recurrent)	Bone/Orthopedic	Fall from height	Trauma	24	11.0024	10.9932	4.42499e-05	0.562858
Hearing loss (incompletely deaf)	Ear/Nose/Throat	Roundworms	Infection/Parasites	30	14.8914	14.8601	4.43975e-05	0.564736
Ear Mites	Ear/Nose/Throat	Gastrointestinal parasites	Infection/Parasites	20	8.54864	8.54541	4.47668e-05	0.569433
Underbite	Mouth/Dental/Oral	Recessed vulva	Reproductive	8	2.19593	2.19534	4.47806e-05	0.56961
Alopecia (hair loss)	Skin	Hypothyroidism (low thyroid function)	Endocrine	26	12.288	12.274	4.54107e-05	0.577624
Gingivitis (red, puffy gums)	Mouth/Dental/Oral	Fractured bone		1061	944.527	886.291	4.56996e-05	0.581299
Cardiomyopathy	Cardiac	Spondylosis	Bone/Orthopedic	5	1.03063	1.03023	4.60152e-05	0.585314
Rhinitis	Ear/Nose/Throat	Chronic or recurrent hot spots	Skin	11	3.59245	3.59174	4.64149e-05	0.590398
Other cancer	Cancer	Chronic or recurrent bronchitis	Respiratory	3	0.432347	0.432271	4.70473e-05	0.598441
Foreign body ingestion or blockage	Gastrointestinal	Pancreatitis	Liver/Pancreas	35	18.3082	18.2898	4.7503e-05	0.604238
Fleas	Skin	Urinary tract infection (chronic or recurrent)	Kidney/Urinary	58	34.9626	34.885	4.80078e-05	0.610659
Seasonal allergies	Skin	Chronic or recurrent bronchitis	Respiratory	17	6.82406	6.82105	4.88434e-05	0.621288
Gingivitis (red, puffy gums)	Mouth/Dental/Oral	Intervertebral disk disease (IVDD)	Bone/Orthopedic	56	33.5564	33.2049	4.91287e-05	0.624917
Urinary tract infection (chronic or recurrent)	Kidney/Urinary	Lameness (chronic or recurrent)	Bone/Orthopedic	45	25.4115	25.3527	5.00485e-05	0.636617
Rhinitis	Ear/Nose/Throat	Pneumonia	Respiratory	4	0.713941	0.713917	5.0304e-05	0.639867
Sarcoptic mange	Skin	Anemia	Hematopoietic	3	0.435084	0.435073	5.0414e-05	0.641266
Hematoma	Ear/Nose/Throat	Fleas	Skin	19	8.00329	7.99741	5.04218e-05	0.641365
Seasonal allergies	Skin	Seborrhea or seborrheic dermatitis (greasy skin)	Skin	17	6.83974	6.83717	5.10225e-05	0.649007
Other oral condition	Mouth/Dental/Oral	Other infectious disease	Infection/Parasites	18	7.42256	7.42034	5.15856e-05	0.656169
Fecal incontinence	Gastrointestinal	Food or medicine allergies	Gastrointestinal	10	3.14466	3.14369	5.52215e-05	0.702418
Chocolate	Toxin Consumption	Overdose of medications prescribed to the dog	Toxin Consumption	20	8.64135	8.63784	5.55964e-05	0.707186
Flea allergy dermatitis	Skin	Pyoderma or bacterial dermatitis	Skin	14	5.19811	5.19699	5.64617e-05	0.718193
Dental calculus (yellow build-up on teeth)	Mouth/Dental/Oral	Roundworms	Infection/Parasites	182	136.959	136.181	5.67702e-05	0.722118
Nuclear sclerosis	Eye	Intervertebral disk disease (IVDD)	Bone/Orthopedic	23	10.5389	10.4303	5.70628e-05	0.725838
Ear Infection	Ear/Nose/Throat	Pyoderma or bacterial dermatitis	Skin	52	30.6585	30.5982	5.71278e-05	0.726665
Fractured teeth	Mouth/Dental/Oral	Torn or broken toenail	Trauma	196	149.085	147.939	5.73549e-05	0.729554
Cruciate ligament rupture	Bone/Orthopedic	Fractured bone		1157	1036.77	971.878	5.75145e-05	0.731585
Chronic or recurrent skin infections	Skin	Dermatophytosis (ringworm)	Infection/Parasites	8	2.23687	2.23663	5.82095e-05	0.740425
Keratoconjunctivitis sicca (KCS)	Eye	Other eye condition	Eye	27	13.0974	13.0701	6.01483e-05	0.765086
Ticks	Skin	Other trauma	Trauma	83	54.6211	54.4969	6.04641e-05	0.769103
Pruritis (itchy skin)	Skin	Chronic or recurrent diarrhea	Gastrointestinal	77	49.8932	49.7956	6.11813e-05	0.778226
Chronic or recurrent bronchitis	Respiratory	Tracheal collapse	Respiratory	6	1.42443	1.42279	6.25345e-05	0.795439
Chronic or recurrent diarrhea	Gastrointestinal	Dementia or senility	Brain/Neurologic	15	5.7857	5.77322	6.28098e-05	0.798941
Ear Mites	Ear/Nose/Throat	Contact dermatitis	Skin	15	5.78284	5.78151	6.3209e-05	0.804018
Anemia	Hematopoietic	MRSA/MRSP	Infection/Parasites	2	0.216721	0.216715	6.38979e-05	0.812781
Ear Infection	Ear/Nose/Throat	Alopecia (hair loss)	Skin	66	41.3853	41.3004	6.40274e-05	0.814429
Murmur	Cardiac	Proteinuria	Kidney/Urinary	18	7.51737	7.50308	6.48757e-05	0.825219
Cardiomyopathy	Cardiac	Other Cardiac	Cardiac	4	0.730501	0.730399	6.52237e-05	0.829645
Anal sac impaction	Gastrointestinal	Fever of unknown origin	Infection/Parasites	9	2.70802	2.7077	6.57236e-05	0.836004
Conjunctivitis	Eye	MRSA/MRSP	Infection/Parasites	7	1.83025	1.83005	6.63105e-05	0.84347
Alopecia (hair loss)	Skin	Fever of unknown origin	Infection/Parasites	6	1.43096	1.43087	6.68165e-05	0.849906
Keratoconjunctivitis sicca (KCS)	Eye	Third eyelid prolapse (cherry eye)	Eye	10	3.18527	3.1842	6.69997e-05	0.852236
Conjunctivitis	Eye	Hemorrhagic gastroenteritis (HGE) or stress colitis (acute)	Gastrointestinal	21	9.34599	9.34262	6.87074e-05	0.873958
Ear Mites	Ear/Nose/Throat	Pruritis (itchy skin)	Skin	34	17.8925	17.8798	6.96782e-05	0.886307
Ehrlichiosis	Infection/Parasites	Gastrointestinal parasites	Infection/Parasites	18	7.5456	7.54276	7.04536e-05	0.896169
Keratoconjunctivitis sicca (KCS)	Eye	Food or medicine allergies that affect the skin	Skin	24	11.2593	11.2494	7.27401e-05	0.925254
Chronic or recurrent rhinitis	Respiratory	Cruciate ligament rupture	Bone/Orthopedic	10	3.20342	3.20239	7.29373e-05	0.927763
Conjunctivitis	Eye	Ticks	Skin	48	27.9492	27.9178	7.38766e-05	0.93971
Urinary tract infection (chronic or recurrent)	Kidney/Urinary	Fractured bone		974	865.302	821.297	7.44435e-05	0.946922
Chronic or recurrent skin infections	Skin	Recessed vulva	Reproductive	10	3.21181	3.21031	7.57437e-05	0.96346
Other oral condition	Mouth/Dental/Oral	Gastrointestinal parasites	Infection/Parasites	24	11.2845	11.2797	7.65371e-05	0.973552
Corneal ulcer	Eye	Food or medicine allergies	Gastrointestinal	23	10.6529	10.6454	7.70741e-05	0.980382
Pruritis (itchy skin)	Skin	Lameness (chronic or recurrent)	Bone/Orthopedic	52	30.9637	30.9179	7.73994e-05	0.984521
Carcinoma	Cancer	Lipoma	Cancer	1	1.25266	1.24997	0.589396	1
Carcinoma	Cancer	Mast cell tumor	Cancer	4	1.89293	1.89001	0.0626789	1
Carcinoma	Cancer	Melanoma	Cancer	2	0.449867	0.448943	0.010347	1
Carcinoma	Cancer	Soft tissue sarcoma	Cancer	3	0.658805	0.656165	0.00192486	1
Carcinoma	Cancer	Unknown cancer	Cancer	0	3.43723	3.41409	0.968575	1
Carcinoma	Cancer	Other cancer	Cancer	0	0.503699	0.50273	0.761272	1
Carcinoma	Cancer	Blindness	Eye	0	1.63069	1.62598	0.899522	1
Carcinoma	Cancer	Cataracts	Eye	7	8.7895	8.69885	0.727988	1
Carcinoma	Cancer	Glaucoma	Eye	0	0.882924	0.879694	0.826741	1
Carcinoma	Cancer	Keratoconjunctivitis sicca (KCS)	Eye	0	1.41671	1.41538	0.883137	1
Carcinoma	Cancer	Third eyelid prolapse (cherry eye)	Eye	0	0.486906	0.486882	0.75735	1
Carcinoma	Cancer	Conjunctivitis	Eye	2	1.59454	1.59436	0.374063	1
Carcinoma	Cancer	Corneal ulcer	Eye	1	1.48556	1.48432	0.654886	1
Carcinoma	Cancer	Entropion (eyelid rolled in)	Eye	0	0.559088	0.558954	0.772713	1
Carcinoma	Cancer	Iris cyst	Eye	0	0.287393	0.287239	0.704101	1
Carcinoma	Cancer	Juvenile cataracts	Eye	0	0.212916	0.212907	0.677758	1
Carcinoma	Cancer	Nuclear sclerosis	Eye	1	1.67933	1.66941	0.700476	1
Carcinoma	Cancer	Progressive retinal atrophy	Eye	0	0.389499	0.389307	0.733769	1
Carcinoma	Cancer	Uveitis	Eye	0	0.338233	0.338161	0.719595	1
Carcinoma	Cancer	Other eye condition	Eye	2	2.52679	2.52493	0.629876	1
Carcinoma	Cancer	Deafness	Ear/Nose/Throat	3	3.68338	3.64922	0.639729	1
Carcinoma	Cancer	Ear Infection	Ear/Nose/Throat	7	6.84134	6.83193	0.475799	1
Carcinoma	Cancer	Ear Mites	Ear/Nose/Throat	0	0.744277	0.744223	0.805861	1
Carcinoma	Cancer	Hearing loss (incompletely deaf)	Ear/Nose/Throat	5	6.24638	6.15726	0.69227	1
Carcinoma	Cancer	Hematoma	Ear/Nose/Throat	2	1.07398	1.07188	0.185546	1
Carcinoma	Cancer	Rhinitis	Ear/Nose/Throat	0	0.279395	0.279379	0.701456	1
Carcinoma	Cancer	Other ear condition	Ear/Nose/Throat	0	1.0818	1.08159	0.850877	1
Carcinoma	Cancer	Dental calculus (yellow build-up on teeth)	Mouth/Dental/Oral	19	17.0585	16.9795	0.318762	1
Carcinoma	Cancer	Extracted teeth	Mouth/Dental/Oral	15	16.3943	16.3087	0.635052	1
Carcinoma	Cancer	Fractured teeth	Mouth/Dental/Oral	14	7.50715	7.49065	0.00883812	1
Carcinoma	Cancer	Gingivitis (red, puffy gums)	Mouth/Dental/Oral	8	4.15407	4.14564	0.0294538	1
Carcinoma	Cancer	Overbite	Mouth/Dental/Oral	0	0.241437	0.241431	0.688417	1
Carcinoma	Cancer	Retained deciduous (baby) teeth	Mouth/Dental/Oral	0	0.329331	0.329315	0.716978	1
Carcinoma	Cancer	Underbite	Mouth/Dental/Oral	2	0.774571	0.77449	0.0818928	1
Carcinoma	Cancer	Other oral condition	Mouth/Dental/Oral	1	1.57086	1.5703	0.675643	1
Carcinoma	Cancer	Umbilical hernia	Skin	1	0.235714	0.235709	0.0577174	1
Carcinoma	Cancer	Alopecia (hair loss)	Skin	0	1.31598	1.31566	0.874372	1
Carcinoma	Cancer	Atopic dermatitis (atopy)	Skin	5	2.36742	2.36667	0.0435176	1
Carcinoma	Cancer	Chronic or recurrent hot spots	Skin	3	3.56248	3.55727	0.617234	1
Carcinoma	Cancer	Chronic or recurrent skin infections	Skin	5	2.07715	2.07548	0.0212374	1
Carcinoma	Cancer	Contact dermatitis	Skin	2	1.09191	1.09177	0.1924	1
Carcinoma	Cancer	Flea allergy dermatitis	Skin	0	1.48462	1.48406	0.888517	1
Carcinoma	Cancer	Fleas	Skin	0	2.63317	2.63199	0.947713	1
Carcinoma	Cancer	Food or medicine allergies that affect the skin	Skin	1	2.41299	2.41226	0.818526	1
Carcinoma	Cancer	Lick granuloma	Skin	1	1.51996	1.51772	0.663509	1
Carcinoma	Cancer	Non-specific dermatosis	Skin	0	0.976016	0.975892	0.838423	1
Carcinoma	Cancer	Pododermatitis	Skin	0	0.15363	0.153626	0.652457	1
Carcinoma	Cancer	Pruritis (itchy skin)	Skin	2	3.13543	3.13442	0.739346	1
Carcinoma	Cancer	Pyoderma or bacterial dermatitis	Skin	1	0.780466	0.780384	0.401869	1
Carcinoma	Cancer	Sarcoptic mange	Skin	0	0.335664	0.335651	0.718832	1
Carcinoma	Cancer	Seasonal allergies	Skin	8	5.6719	5.66774	0.164061	1
Carcinoma	Cancer	Sebaceous cysts	Skin	4	4.67795	4.66503	0.623195	1
Carcinoma	Cancer	Seborrhea or seborrheic dermatitis (greasy skin)	Skin	0	0.325012	0.324954	0.715712	1
Carcinoma	Cancer	Systemic demodectic mange	Skin	0	0.345299	0.345287	0.72161	1
Carcinoma	Cancer	Ticks	Skin	0	2.28669	2.28588	0.93479	1
Carcinoma	Cancer	Other skin condition	Skin	3	2.59769	2.5967	0.401425	1
Carcinoma	Cancer	Murmur	Cardiac	9	5.68848	5.67203	0.082195	1
Carcinoma	Cancer	Arrhythmia	Cardiac	3	0.701489	0.700825	0.00301975	1
Carcinoma	Cancer	Cardiomyopathy	Cardiac	0	0.487344	0.487075	0.757503	1
Carcinoma	Cancer	Congestive heart failure	Cardiac	0	1.0203	1.01692	0.844177	1
Carcinoma	Cancer	Hypertension (high blood pressure)	Cardiac	0	0.629883	0.628338	0.786585	1
Carcinoma	Cancer	Valve disease	Cardiac	0	0.802182	0.801432	0.814891	1
Carcinoma	Cancer	Other Cardiac	Cardiac	1	0.519694	0.519512	0.252585	1
Carcinoma	Cancer	Tracheal stenosis (narrowing)	Respiratory	0	0.433959	0.433764	0.745021	1
Carcinoma	Cancer	Chronic or recurrent bronchitis	Respiratory	0	0.338011	0.33793	0.719534	1
Carcinoma	Cancer	Chronic or recurrent cough	Respiratory	2	1.21885	1.21743	0.239483	1
Carcinoma	Cancer	Chronic or recurrent rhinitis	Respiratory	0	0.238419	0.238387	0.687336	1
Carcinoma	Cancer	Elongated soft palate	Respiratory	0	0.146918	0.146914	0.649252	1
Carcinoma	Cancer	Pneumonia	Respiratory	1	0.55221	0.552158	0.273381	1
Carcinoma	Cancer	Tracheal collapse	Respiratory	0	0.833848	0.832272	0.819646	1
Carcinoma	Cancer	Other respiratory condition	Respiratory	0	0.461398	0.461351	0.751525	1
Carcinoma	Cancer	Anal sac impaction	Gastrointestinal	2	2.43797	2.43687	0.610476	1
Carcinoma	Cancer	Bilious vomiting syndrome	Gastrointestinal	0	0.267343	0.267336	0.697443	1
Carcinoma	Cancer	Bloat with torsion (GDV)	Gastrointestinal	0	0.441495	0.440898	0.746943	1
Carcinoma	Cancer	Chronic or recurrent diarrhea	Gastrointestinal	4	2.16696	2.16644	0.106498	1
Carcinoma	Cancer	Chronic or recurrent vomiting	Gastrointestinal	2	0.883993	0.883905	0.117607	1
Carcinoma	Cancer	Constipation	Gastrointestinal	0	0.239884	0.239875	0.687858	1
Carcinoma	Cancer	Fecal incontinence	Gastrointestinal	0	0.606873	0.605375	0.7823	1
Carcinoma	Cancer	Food or medicine allergies	Gastrointestinal	4	1.92145	1.92097	0.0668476	1
Carcinoma	Cancer	Foreign body ingestion or blockage	Gastrointestinal	1	1.81648	1.81612	0.727696	1
Carcinoma	Cancer	Hemorrhagic gastroenteritis (HGE) or stress colitis (acute)	Gastrointestinal	1	0.82401	0.823895	0.423132	1
Carcinoma	Cancer	Other allergies	Gastrointestinal	0	0.346337	0.34632	0.721908	1
Carcinoma	Cancer	Other gastrointestinal condition	Gastrointestinal	0	1.25045	1.25027	0.868284	1
Carcinoma	Cancer	Chronic inflammatory liver disease	Liver/Pancreas	0	0.690455	0.688707	0.797293	1
Carcinoma	Cancer	Pancreatitis	Liver/Pancreas	2	2.75439	2.75018	0.675409	1
Carcinoma	Cancer	Other liver condition	Liver/Pancreas	1	1.19353	1.19241	0.570337	1
Carcinoma	Cancer	Acute kidney failure	Kidney/Urinary	0	0.521648	0.52017	0.765245	1
Carcinoma	Cancer	Chronic kidney disease	Kidney/Urinary	2	1.88773	1.87318	0.467311	1
Carcinoma	Cancer	Proteinuria	Kidney/Urinary	1	0.408928	0.408727	0.177604	1
Carcinoma	Cancer	Urinary crystals or stones in bladder or urethra	Kidney/Urinary	2	1.5882	1.58758	0.3719	1
Carcinoma	Cancer	Urinary incontinence	Kidney/Urinary	6	3.11791	3.11338	0.0511928	1
Carcinoma	Cancer	Urinary tract infection (chronic or recurrent)	Kidney/Urinary	3	3.09104	3.08866	0.520657	1
Carcinoma	Cancer	Other kidney condition	Kidney/Urinary	1	0.906466	0.906248	0.460866	1
Carcinoma	Cancer	Cryptorchid	Reproductive	0	0.160291	0.160287	0.655558	1
Carcinoma	Cancer	Pyometra	Reproductive	0	0.267756	0.267713	0.697594	1
Carcinoma	Cancer	Recessed vulva	Reproductive	2	0.292308	0.292288	0.000792462	1
Carcinoma	Cancer	Vaginitis	Reproductive	0	0.132449	0.132446	0.642048	1
Carcinoma	Cancer	Other reproductive condition	Reproductive	1	0.289827	0.289818	0.0935556	1
Carcinoma	Cancer	Cruciate ligament rupture	Bone/Orthopedic	5	4.76817	4.75605	0.457672	1
Carcinoma	Cancer	Elbow dysplasia	Bone/Orthopedic	0	0.709608	0.709454	0.800239	1
Carcinoma	Cancer	Hip dysplasia	Bone/Orthopedic	5	2.93565	2.9316	0.113971	1
Carcinoma	Cancer	Lameness (chronic or recurrent)	Bone/Orthopedic	3	2.31858	2.31608	0.327167	1
Carcinoma	Cancer	Osteoarthritis	Bone/Orthopedic	19	13.9342	13.8108	0.0864211	1
Carcinoma	Cancer	Patellar luxation	Bone/Orthopedic	1	1.71739	1.71658	0.707999	1
Carcinoma	Cancer	Rheumatoid arthritis	Bone/Orthopedic	0	1.63041	1.6106	0.900552	1
Carcinoma	Cancer	Spondylosis	Bone/Orthopedic	2	0.86672	0.865002	0.111515	1
Carcinoma	Cancer	Other orthopedic condition	Bone/Orthopedic	0	2.60848	2.60712	0.946899	1
Carcinoma	Cancer	Degenerative myelopathy	Brain/Neurologic	0	0.749444	0.737107	0.808646	1
Carcinoma	Cancer	Dementia or senility	Brain/Neurologic	1	1.98309	1.93881	0.759917	1
Carcinoma	Cancer	Intervertebral disk disease (IVDD)	Bone/Orthopedic	1	1.88335	1.88029	0.740277	1
Carcinoma	Cancer	Laryngeal paralysis	Brain/Neurologic	0	1.85051	1.80189	0.915985	1
Carcinoma	Cancer	Seizures (including epilepsy)	Brain/Neurologic	5	2.58702	2.58452	0.0666856	1
Carcinoma	Cancer	Vestibular disease	Brain/Neurologic	1	1.84003	1.80068	0.734344	1
Carcinoma	Cancer	Other neurologic condition	Brain/Neurologic	4	1.14946	1.14877	0.00391207	1
Carcinoma	Cancer	Addison's disease (hypoadrenocorticism; low adrenal function)	Endocrine	0	0.319732	0.319699	0.714126	1
Carcinoma	Cancer	Cushing's disease (hyperadrenocorticism; excess adrenal function)	Endocrine	4	1.36879	1.3615	0.0120666	1
Carcinoma	Cancer	Diabetes mellitus (common diabetes which causes high blood sugar)	Endocrine	0	0.419585	0.419412	0.741471	1
Carcinoma	Cancer	Hypothyroidism (low thyroid function)	Endocrine	2	3.29693	3.28104	0.763003	1
Carcinoma	Cancer	Anemia	Hematopoietic	0	0.33843	0.338332	0.71966	1
Carcinoma	Cancer	Other congenital disorder	Other congenital disorder	0	0.508181	0.508151	0.762043	1
Carcinoma	Cancer	Anaplasmosis	Infection/Parasites	2	1.1394	1.13905	0.210016	1
Carcinoma	Cancer	Bordetella and/or parainfluenza (kennel cough)	Infection/Parasites	5	3.05388	3.05309	0.132687	1
Carcinoma	Cancer	Coccidia	Infection/Parasites	2	0.744702	0.744666	0.0728796	1
Carcinoma	Cancer	Dermatophytosis (ringworm)	Infection/Parasites	0	0.220125	0.220121	0.68053	1
Carcinoma	Cancer	Ehrlichiosis	Infection/Parasites	1	0.796292	0.796188	0.409707	1
Carcinoma	Cancer	Fever of unknown origin	Infection/Parasites	0	0.217052	0.217046	0.679355	1
Carcinoma	Cancer	Gastrointestinal parasites	Infection/Parasites	1	1.20566	1.20555	0.574291	1
Carcinoma	Cancer	Giardia	Infection/Parasites	4	3.7864	3.78545	0.456291	1
Carcinoma	Cancer	Heartworm infection	Infection/Parasites	1	1.21146	1.21129	0.576181	1
Carcinoma	Cancer	Hookworms	Infection/Parasites	1	1.34877	1.34865	0.618035	1
Carcinoma	Cancer	Lyme disease	Infection/Parasites	3	2.95958	2.95679	0.490623	1
Carcinoma	Cancer	MRSA/MRSP	Infection/Parasites	0	0.238256	0.238216	0.68728	1
Carcinoma	Cancer	Parvovirus	Infection/Parasites	0	0.514297	0.514273	0.763363	1
Carcinoma	Cancer	Roundworms	Infection/Parasites	4	1.6438	1.64358	0.0330401	1
Carcinoma	Cancer	Tapeworms	Infection/Parasites	3	2.22479	2.22425	0.301606	1
Carcinoma	Cancer	Whipworms	Infection/Parasites	0	0.669288	0.669245	0.793357	1
Carcinoma	Cancer	Other infectious disease	Infection/Parasites	0	0.894057	0.893976	0.827821	1
Carcinoma	Cancer	Chocolate	Toxin Consumption	5	4.16442	4.16165	0.341051	1
Carcinoma	Cancer	Grapes or raisins	Toxin Consumption	3	1.23209	1.23194	0.0556009	1
Carcinoma	Cancer	Ingestion of human medications	Toxin Consumption	0	0.942462	0.942389	0.834187	1
Carcinoma	Cancer	Ingestion of recreational drugs	Toxin Consumption	0	0.622962	0.622924	0.785032	1
Carcinoma	Cancer	Mouse or rat bait/poison (Warfarin)	Toxin Consumption	1	0.457332	0.45729	0.211135	1
Carcinoma	Cancer	Mouse or rat bait/poison (Other/Unknown)	Toxin Consumption	2	0.601042	0.600961	0.0355685	1
Carcinoma	Cancer	Overdose of medications prescribed to the dog	Toxin Consumption	0	0.411828	0.411799	0.739486	1
Carcinoma	Cancer	Other ToxinConsumption	Toxin Consumption	0	1.50985	1.50963	0.890436	1
Carcinoma	Cancer	Dog bite	Trauma	9	10.1671	10.1492	0.642948	1
Carcinoma	Cancer	Bite wound from another animal	Trauma	0	1.1515	1.15119	0.858416	1
Carcinoma	Cancer	Fall from height	Trauma	0	1.48129	1.48048	0.888276	1
Carcinoma	Cancer	Fractured bone		52	57.1019	56.7181	0.750935	1
Carcinoma	Cancer	Head trauma due to any cause	Trauma	2	0.54628	0.546225	0.024594	1
Carcinoma	Cancer	Hit by car or other vehicle	Trauma	0	1.39893	1.39857	0.881579	1
Carcinoma	Cancer	Kicked by horse or other large animal	Trauma	0	0.324964	0.324947	0.715685	1
Carcinoma	Cancer	Laceration	Trauma	3	2.87099	2.86991	0.469649	1
Carcinoma	Cancer	Penetrating wound (such as a stick)	Trauma	2	1.53798	1.53759	0.354724	1
Carcinoma	Cancer	Snakebite	Trauma	1	0.555781	0.555714	0.275622	1
Carcinoma	Cancer	Tail injury	Trauma	2	1.31946	1.31911	0.276746	1
Carcinoma	Cancer	Torn or broken toenail	Trauma	3	4.83702	4.83316	0.79831	1
Carcinoma	Cancer	Other trauma	Trauma	2	4.42473	4.42191	0.87556	1
Carcinoma	Cancer	Other Immune	Immune-mediated	0	0.381307	0.381279	0.731555	1
Lipoma	Cancer	Mast cell tumor	Cancer	15	6.45123	6.44063	0.000377861	1
Lipoma	Cancer	Melanoma	Cancer	2	1.36993	1.36812	0.295056	1
Lipoma	Cancer	Soft tissue sarcoma	Cancer	3	2.0128	2.00716	0.242962	1
Lipoma	Cancer	Unknown cancer	Cancer	0	10.8925	10.8291	0.999534	1
Lipoma	Cancer	Blindness	Eye	6	4.80696	4.79295	0.292895	1
Lipoma	Cancer	Cataracts	Eye	32	26.5082	26.1775	0.14155	1
Lipoma	Cancer	Glaucoma	Eye	1	2.59589	2.58834	0.839391	1
Lipoma	Cancer	Keratoconjunctivitis sicca (KCS)	Eye	4	4.25759	4.25283	0.549702	1
Lipoma	Cancer	Third eyelid prolapse (cherry eye)	Eye	1	1.95731	1.95706	0.75311	1
Lipoma	Cancer	Conjunctivitis	Eye	11	6.8296	6.82705	0.0552327	1
Lipoma	Cancer	Corneal ulcer	Eye	8	4.62492	4.62046	0.05819	1
Lipoma	Cancer	Entropion (eyelid rolled in)	Eye	5	1.94796	1.94691	0.0143586	1
Lipoma	Cancer	Iris cyst	Eye	3	0.866449	0.86611	0.0109373	1
Lipoma	Cancer	Juvenile cataracts	Eye	1	0.68061	0.680566	0.34932	1
Lipoma	Cancer	Progressive retinal atrophy	Eye	0	1.21803	1.21752	0.865176	1
Lipoma	Cancer	Uveitis	Eye	2	1.07219	1.07197	0.185093	1
Lipoma	Cancer	Other eye condition	Eye	17	8.744	8.73505	0.00260765	1
Lipoma	Cancer	Deafness	Ear/Nose/Throat	10	10.8248	10.7284	0.599409	1
Lipoma	Cancer	Ear Infection	Ear/Nose/Throat	34	25.4376	25.3708	0.0445723	1
Lipoma	Cancer	Ear Mites	Ear/Nose/Throat	1	3.05612	3.05552	0.880256	1
Lipoma	Cancer	Hearing loss (incompletely deaf)	Ear/Nose/Throat	18	17.6693	17.3848	0.46839	1
Lipoma	Cancer	Hematoma	Ear/Nose/Throat	6	3.4413	3.43557	0.0837244	1
Lipoma	Cancer	Rhinitis	Ear/Nose/Throat	2	1.0325	1.03239	0.170497	1
Lipoma	Cancer	Other ear condition	Ear/Nose/Throat	5	4.0375	4.03601	0.315935	1
Lipoma	Cancer	Extracted teeth	Mouth/Dental/Oral	58	57.112	56.5858	0.453016	1
Lipoma	Cancer	Fractured teeth	Mouth/Dental/Oral	36	27.3683	27.2701	0.0491739	1
Lipoma	Cancer	Gingivitis (red, puffy gums)	Mouth/Dental/Oral	25	14.0689	14.0298	0.00175935	1
Lipoma	Cancer	Overbite	Mouth/Dental/Oral	0	0.942722	0.942666	0.834218	1
Lipoma	Cancer	Retained deciduous (baby) teeth	Mouth/Dental/Oral	0	1.36579	1.36561	0.878748	1
Lipoma	Cancer	Underbite	Mouth/Dental/Oral	3	3.47314	3.47197	0.600223	1
Lipoma	Cancer	Other oral condition	Mouth/Dental/Oral	5	5.52682	5.52367	0.588681	1
Lipoma	Cancer	Umbilical hernia	Skin	1	0.913433	0.913393	0.463914	1
Lipoma	Cancer	Alopecia (hair loss)	Skin	6	4.90483	4.90268	0.310438	1
Lipoma	Cancer	Atopic dermatitis (atopy)	Skin	17	9.26182	9.25501	0.00548568	1
Lipoma	Cancer	Chronic or recurrent hot spots	Skin	12	12.7658	12.7398	0.584939	1
Lipoma	Cancer	Chronic or recurrent skin infections	Skin	6	7.27707	7.26957	0.682127	1
Lipoma	Cancer	Contact dermatitis	Skin	2	4.34569	4.34427	0.869793	1
Lipoma	Cancer	Flea allergy dermatitis	Skin	5	5.70735	5.70327	0.616458	1
Lipoma	Cancer	Fleas	Skin	14	10.4584	10.4475	0.136602	1
Lipoma	Cancer	Food or medicine allergies that affect the skin	Skin	13	9.807	9.79923	0.153862	1
Lipoma	Cancer	Lick granuloma	Skin	9	5.01001	5.00275	0.037221	1
Lipoma	Cancer	Non-specific dermatosis	Skin	6	3.9473	3.946	0.15072	1
Lipoma	Cancer	Pododermatitis	Skin	0	0.581288	0.58126	0.777101	1
Lipoma	Cancer	Pruritis (itchy skin)	Skin	15	13.0033	12.9915	0.289801	1
Lipoma	Cancer	Pyoderma or bacterial dermatitis	Skin	7	2.86	2.85936	0.00717649	1
Lipoma	Cancer	Sarcoptic mange	Skin	1	1.47818	1.47799	0.65296	1
Lipoma	Cancer	Seasonal allergies	Skin	23	22.7109	22.6701	0.475795	1
Lipoma	Cancer	Sebaceous cysts	Skin	15	15.939	15.8883	0.593121	1
Lipoma	Cancer	Seborrhea or seborrheic dermatitis (greasy skin)	Skin	3	1.03921	1.03901	0.0272004	1
Lipoma	Cancer	Systemic demodectic mange	Skin	3	1.69695	1.69671	0.158567	1
Lipoma	Cancer	Ticks	Skin	17	8.85103	8.84395	0.00307025	1
Lipoma	Cancer	Other skin condition	Skin	7	10.0496	10.0411	0.832076	1
Lipoma	Cancer	Murmur	Cardiac	17	18.8715	18.7929	0.667021	1
Lipoma	Cancer	Arrhythmia	Cardiac	4	2.33178	2.32997	0.137221	1
Lipoma	Cancer	Cardiomyopathy	Cardiac	2	1.64122	1.64045	0.389691	1
Lipoma	Cancer	Congestive heart failure	Cardiac	1	2.97028	2.95813	0.874013	1
Lipoma	Cancer	Hypertension (high blood pressure)	Cardiac	2	1.84416	1.84008	0.45427	1
Lipoma	Cancer	Valve disease	Cardiac	2	2.48556	2.48295	0.621016	1
Lipoma	Cancer	Other Cardiac	Cardiac	1	1.58123	1.58065	0.67807	1
Lipoma	Cancer	Tracheal stenosis (narrowing)	Respiratory	0	1.35037	1.34954	0.877465	1
Lipoma	Cancer	Chronic or recurrent bronchitis	Respiratory	3	1.11712	1.11681	0.0373996	1
Lipoma	Cancer	Chronic or recurrent cough	Respiratory	2	4.04259	4.03647	0.845345	1
Lipoma	Cancer	Chronic or recurrent rhinitis	Respiratory	1	0.817248	0.817124	0.419892	1
Lipoma	Cancer	Elongated soft palate	Respiratory	1	0.500153	0.50013	0.239846	1
Lipoma	Cancer	Pneumonia	Respiratory	2	2.05239	2.052	0.514587	1
Lipoma	Cancer	Tracheal collapse	Respiratory	3	2.62943	2.62192	0.409492	1
Lipoma	Cancer	Other respiratory condition	Respiratory	1	1.56474	1.56448	0.674187	1
Lipoma	Cancer	Anal sac impaction	Gastrointestinal	15	8.99477	8.98713	0.0225792	1
Lipoma	Cancer	Bilious vomiting syndrome	Gastrointestinal	2	1.0842	1.08413	0.189552	1
Lipoma	Cancer	Bloat with torsion (GDV)	Gastrointestinal	3	1.3422	1.34088	0.0761223	1
Lipoma	Cancer	Chronic or recurrent diarrhea	Gastrointestinal	7	8.58499	8.57983	0.705785	1
Lipoma	Cancer	Chronic or recurrent vomiting	Gastrointestinal	9	3.53093	3.53006	0.00180215	1
Lipoma	Cancer	Constipation	Gastrointestinal	1	0.93265	0.932573	0.4722	1
Lipoma	Cancer	Fecal incontinence	Gastrointestinal	2	1.82544	1.82263	0.448559	1
Lipoma	Cancer	Food or medicine allergies	Gastrointestinal	10	7.49526	7.49085	0.180054	1
Lipoma	Cancer	Foreign body ingestion or blockage	Gastrointestinal	8	7.32033	7.31652	0.400801	1
Lipoma	Cancer	Hemorrhagic gastroenteritis (HGE) or stress colitis (acute)	Gastrointestinal	9	3.05817	3.05733	0.00033915	1
Lipoma	Cancer	Other allergies	Gastrointestinal	1	1.33143	1.33129	0.613037	1
Lipoma	Cancer	Other gastrointestinal condition	Gastrointestinal	7	4.75192	4.75036	0.151165	1
Lipoma	Cancer	Chronic inflammatory liver disease	Liver/Pancreas	4	2.02362	2.01927	0.082139	1
Lipoma	Cancer	Pancreatitis	Liver/Pancreas	11	9.16966	9.1519	0.27258	1
Lipoma	Cancer	Other liver condition	Liver/Pancreas	10	3.94755	3.9433	0.00115222	1
Lipoma	Cancer	Acute kidney failure	Kidney/Urinary	0	1.46567	1.46265	0.887224	1
Lipoma	Cancer	Chronic kidney disease	Kidney/Urinary	4	5.43476	5.39653	0.731587	1
Lipoma	Cancer	Proteinuria	Kidney/Urinary	3	1.23357	1.23302	0.0558293	1
Lipoma	Cancer	Urinary crystals or stones in bladder or urethra	Kidney/Urinary	7	5.48661	5.48292	0.259038	1
Lipoma	Cancer	Urinary incontinence	Kidney/Urinary	6	10.4619	10.4381	0.916369	1
Lipoma	Cancer	Urinary tract infection (chronic or recurrent)	Kidney/Urinary	12	10.4973	10.4825	0.321281	1
Lipoma	Cancer	Other kidney condition	Kidney/Urinary	2	3.19956	3.1983	0.748812	1
Lipoma	Cancer	Cryptorchid	Reproductive	0	0.640075	0.640027	0.788167	1
Lipoma	Cancer	Pyometra	Reproductive	1	0.756609	0.756429	0.389798	1
Lipoma	Cancer	Recessed vulva	Reproductive	1	1.16677	1.16655	0.561354	1
Lipoma	Cancer	Vaginitis	Reproductive	0	0.520531	0.520502	0.764698	1
Lipoma	Cancer	Other reproductive condition	Reproductive	1	1.05193	1.05186	0.520192	1
Lipoma	Cancer	Cruciate ligament rupture	Bone/Orthopedic	25	17.2621	17.2013	0.0310417	1
Lipoma	Cancer	Elbow dysplasia	Bone/Orthopedic	1	2.4747	2.47384	0.825775	1
Lipoma	Cancer	Hip dysplasia	Bone/Orthopedic	14	10.4981	10.4772	0.139652	1
Lipoma	Cancer	Lameness (chronic or recurrent)	Bone/Orthopedic	13	8.22874	8.21712	0.0480102	1
Lipoma	Cancer	Osteoarthritis	Bone/Orthopedic	53	45.994	45.405	0.149233	1
Lipoma	Cancer	Patellar luxation	Bone/Orthopedic	10	6.65091	6.64376	0.096915	1
Lipoma	Cancer	Rheumatoid arthritis	Bone/Orthopedic	2	4.87726	4.835	0.904652	1
Lipoma	Cancer	Spondylosis	Bone/Orthopedic	6	2.65333	2.64918	0.0198835	1
Lipoma	Cancer	Other orthopedic condition	Bone/Orthopedic	12	9.70196	9.69269	0.230216	1
Lipoma	Cancer	Degenerative myelopathy	Brain/Neurologic	2	1.92889	1.90744	0.479468	1
Lipoma	Cancer	Dementia or senility	Brain/Neurologic	3	5.00576	4.90881	0.817346	1
Lipoma	Cancer	Intervertebral disk disease (IVDD)	Bone/Orthopedic	11	5.83323	5.82197	0.0161237	1
Lipoma	Cancer	Laryngeal paralysis	Brain/Neurologic	5	4.58919	4.48791	0.423119	1
Lipoma	Cancer	Seizures (including epilepsy)	Brain/Neurologic	9	9.06839	9.05659	0.509065	1
Lipoma	Cancer	Vestibular disease	Brain/Neurologic	3	4.83004	4.74327	0.799624	1
Lipoma	Cancer	Other neurologic condition	Brain/Neurologic	2	3.83064	3.82811	0.825272	1
Lipoma	Cancer	Addison's disease (hypoadrenocorticism; low adrenal function)	Endocrine	0	1.21113	1.21093	0.864465	1
Lipoma	Cancer	Cushing's disease (hyperadrenocorticism; excess adrenal function)	Endocrine	3	4.05475	4.03467	0.700245	1
Lipoma	Cancer	Diabetes mellitus (common diabetes which causes high blood sugar)	Endocrine	0	1.35049	1.34985	0.877459	1
Lipoma	Cancer	Hypothyroidism (low thyroid function)	Endocrine	10	10.5504	10.5057	0.567418	1
Lipoma	Cancer	Anemia	Hematopoietic	2	1.14999	1.14967	0.213961	1
Lipoma	Cancer	Other congenital disorder	Other congenital disorder	1	1.8933	1.89306	0.741914	1
Lipoma	Cancer	Anaplasmosis	Infection/Parasites	7	4.10229	4.10029	0.0762116	1
Lipoma	Cancer	Bordetella and/or parainfluenza (kennel cough)	Infection/Parasites	13	13.1865	13.1754	0.520484	1
Lipoma	Cancer	Coccidia	Infection/Parasites	2	3.09712	3.09667	0.733508	1
Lipoma	Cancer	Dermatophytosis (ringworm)	Infection/Parasites	3	1.03522	1.03514	0.0267327	1
Lipoma	Cancer	Ehrlichiosis	Infection/Parasites	1	3.25274	3.25165	0.894219	1
Lipoma	Cancer	Fever of unknown origin	Infection/Parasites	1	0.803559	0.80351	0.413268	1
Lipoma	Cancer	Gastrointestinal parasites	Infection/Parasites	6	5.42725	5.42538	0.402881	1
Lipoma	Cancer	Giardia	Infection/Parasites	23	16.432	16.4182	0.0525136	1
Lipoma	Cancer	Heartworm infection	Infection/Parasites	3	5.72781	5.72482	0.872872	1
Lipoma	Cancer	Hookworms	Infection/Parasites	5	6.18488	6.18281	0.683149	1
Lipoma	Cancer	Lyme disease	Infection/Parasites	14	10.6678	10.6524	0.153639	1
Lipoma	Cancer	MRSA/MRSP	Infection/Parasites	3	0.713982	0.713863	0.0034085	1
Lipoma	Cancer	Parvovirus	Infection/Parasites	5	2.4666	2.46613	0.0533475	1
Lipoma	Cancer	Roundworms	Infection/Parasites	7	7.0524	7.04944	0.507872	1
Lipoma	Cancer	Tapeworms	Infection/Parasites	16	9.436	9.42906	0.016273	1
Lipoma	Cancer	Whipworms	Infection/Parasites	4	2.91315	2.91254	0.262114	1
Lipoma	Cancer	Other infectious disease	Infection/Parasites	7	3.83054	3.82945	0.0526552	1
Lipoma	Cancer	Chocolate	Toxin Consumption	21	16.565	16.5398	0.137747	1
Lipoma	Cancer	Grapes or raisins	Toxin Consumption	6	5.145	5.14319	0.353083	1
Lipoma	Cancer	Ingestion of human medications	Toxin Consumption	4	3.98817	3.98722	0.497636	1
Lipoma	Cancer	Ingestion of recreational drugs	Toxin Consumption	2	2.52192	2.52151	0.628802	1
Lipoma	Cancer	Mouse or rat bait/poison (Warfarin)	Toxin Consumption	2	1.71245	1.71218	0.413032	1
Lipoma	Cancer	Mouse or rat bait/poison (Other/Unknown)	Toxin Consumption	2	2.30282	2.30225	0.579094	1
Lipoma	Cancer	Overdose of medications prescribed to the dog	Toxin Consumption	4	1.61672	1.61646	0.0304287	1
Lipoma	Cancer	Other ToxinConsumption	Toxin Consumption	9	5.98993	5.98768	0.109326	1
Lipoma	Cancer	Dog bite	Trauma	51	39.6122	39.4604	0.0349281	1
Lipoma	Cancer	Bite wound from another animal	Trauma	11	4.41451	4.41226	0.000858837	1
Lipoma	Cancer	Fall from height	Trauma	9	5.09054	5.08686	0.0415149	1
Lipoma	Cancer	Fractured bone		223	223.701	220.048	0.518849	1
Lipoma	Cancer	Head trauma due to any cause	Trauma	1	2.03278	2.03239	0.765603	1
Lipoma	Cancer	Hit by car or other vehicle	Trauma	3	5.84565	5.84186	0.880472	1
Lipoma	Cancer	Kicked by horse or other large animal	Trauma	1	1.33931	1.33913	0.615319	1
Lipoma	Cancer	Laceration	Trauma	15	11.7215	11.7095	0.16901	1
Lipoma	Cancer	Penetrating wound (such as a stick)	Trauma	3	5.94707	5.94365	0.886635	1
Lipoma	Cancer	Snakebite	Trauma	2	2.12652	2.126	0.534573	1
Lipoma	Cancer	Tail injury	Trauma	3	5.25563	5.25228	0.837498	1
Lipoma	Cancer	Torn or broken toenail	Trauma	24	19.1061	19.0717	0.131224	1
Lipoma	Cancer	Other trauma	Trauma	20	17.433	17.4075	0.269196	1
Lipoma	Cancer	Other Immune	Immune-mediated	2	1.3239	1.32374	0.278389	1
Mast cell tumor	Cancer	Melanoma	Cancer	3	2.06108	2.05899	0.256448	1
Mast cell tumor	Cancer	Soft tissue sarcoma	Cancer	6	2.9006	2.89454	0.0342471	1
Mast cell tumor	Cancer	Unknown cancer	Cancer	0	16.4305	16.3451	0.999976	1
Mast cell tumor	Cancer	Other cancer	Cancer	4	2.30772	2.30545	0.132525	1
Mast cell tumor	Cancer	Blindness	Eye	10	7.05748	7.04037	0.133721	1
Mast cell tumor	Cancer	Cataracts	Eye	27	38.0583	37.5862	0.964364	1
Mast cell tumor	Cancer	Glaucoma	Eye	5	3.63496	3.62715	0.236767	1
Mast cell tumor	Cancer	Keratoconjunctivitis sicca (KCS)	Eye	5	6.826	6.81736	0.757833	1
Mast cell tumor	Cancer	Third eyelid prolapse (cherry eye)	Eye	4	3.23176	3.23122	0.334551	1
Mast cell tumor	Cancer	Conjunctivitis	Eye	19	11.9786	11.9718	0.0212149	1
Mast cell tumor	Cancer	Entropion (eyelid rolled in)	Eye	2	3.73625	3.73211	0.815605	1
Mast cell tumor	Cancer	Iris cyst	Eye	1	1.42074	1.42021	0.637974	1
Mast cell tumor	Cancer	Juvenile cataracts	Eye	1	1.28731	1.28715	0.599958	1
Mast cell tumor	Cancer	Nuclear sclerosis	Eye	8	7.20303	7.17222	0.383009	1
Mast cell tumor	Cancer	Progressive retinal atrophy	Eye	2	1.88534	1.8846	0.466718	1
Mast cell tumor	Cancer	Uveitis	Eye	0	1.77106	1.77065	0.9084	1
Mast cell tumor	Cancer	Other eye condition	Eye	17	14.4003	14.3818	0.246508	1
Mast cell tumor	Cancer	Deafness	Ear/Nose/Throat	18	15.4707	15.3525	0.259291	1
Mast cell tumor	Cancer	Ear Infection	Ear/Nose/Throat	41	43.0257	42.8629	0.621492	1
Mast cell tumor	Cancer	Ear Mites	Ear/Nose/Throat	4	5.16222	5.16076	0.695535	1
Mast cell tumor	Cancer	Hearing loss (incompletely deaf)	Ear/Nose/Throat	13	24.6159	24.2389	0.990847	1
Mast cell tumor	Cancer	Hematoma	Ear/Nose/Throat	7	5.43472	5.42625	0.250805	1
Mast cell tumor	Cancer	Rhinitis	Ear/Nose/Throat	4	1.66181	1.66161	0.0348459	1
Mast cell tumor	Cancer	Other ear condition	Ear/Nose/Throat	7	6.68069	6.67741	0.450828	1
Mast cell tumor	Cancer	Dental calculus (yellow build-up on teeth)	Mouth/Dental/Oral	88	94.9784	94.0591	0.764097	1
Mast cell tumor	Cancer	Extracted teeth	Mouth/Dental/Oral	98	87.78	86.8183	0.136355	1
Mast cell tumor	Cancer	Fractured teeth	Mouth/Dental/Oral	59	44.0423	43.8497	0.0119472	1
Mast cell tumor	Cancer	Gingivitis (red, puffy gums)	Mouth/Dental/Oral	17	21.3672	21.3062	0.827961	1
Mast cell tumor	Cancer	Overbite	Mouth/Dental/Oral	1	1.62245	1.6223	0.687471	1
Mast cell tumor	Cancer	Retained deciduous (baby) teeth	Mouth/Dental/Oral	2	2.43234	2.43181	0.609203	1
Mast cell tumor	Cancer	Underbite	Mouth/Dental/Oral	10	5.48018	5.47794	0.0267333	1
Mast cell tumor	Cancer	Other oral condition	Mouth/Dental/Oral	17	9.03698	9.03058	0.00402648	1
Mast cell tumor	Cancer	Umbilical hernia	Skin	0	1.71474	1.71461	0.904823	1
Mast cell tumor	Cancer	Alopecia (hair loss)	Skin	9	8.12484	8.11995	0.379376	1
Mast cell tumor	Cancer	Atopic dermatitis (atopy)	Skin	25	15.3745	15.3593	0.00702379	1
Mast cell tumor	Cancer	Chronic or recurrent hot spots	Skin	20	20.4928	20.4427	0.543395	1
Mast cell tumor	Cancer	Chronic or recurrent skin infections	Skin	13	11.7816	11.7672	0.361226	1
Mast cell tumor	Cancer	Contact dermatitis	Skin	5	7.33016	7.32675	0.805341	1
Mast cell tumor	Cancer	Flea allergy dermatitis	Skin	13	8.82352	8.81661	0.0797786	1
Mast cell tumor	Cancer	Fleas	Skin	8	16.4687	16.4488	0.981605	1
Mast cell tumor	Cancer	Food or medicine allergies that affect the skin	Skin	17	16.286	16.2682	0.429748	1
Mast cell tumor	Cancer	Lick granuloma	Skin	7	7.91283	7.90137	0.627312	1
Mast cell tumor	Cancer	Non-specific dermatosis	Skin	5	6.74683	6.74349	0.749425	1
Mast cell tumor	Cancer	Pododermatitis	Skin	4	0.996903	0.996834	0.00131546	1
Mast cell tumor	Cancer	Pruritis (itchy skin)	Skin	22	21.4903	21.4641	0.456196	1
Mast cell tumor	Cancer	Pyoderma or bacterial dermatitis	Skin	5	5.21983	5.21778	0.538334	1
Mast cell tumor	Cancer	Sarcoptic mange	Skin	1	2.39563	2.39524	0.816411	1
Mast cell tumor	Cancer	Seasonal allergies	Skin	56	37.5155	37.4242	0.00125736	1
Mast cell tumor	Cancer	Sebaceous cysts	Skin	27	25.3397	25.2498	0.370543	1
Mast cell tumor	Cancer	Seborrhea or seborrheic dermatitis (greasy skin)	Skin	2	1.70092	1.70055	0.4093	1
Mast cell tumor	Cancer	Systemic demodectic mange	Skin	4	2.77569	2.77517	0.23119	1
Mast cell tumor	Cancer	Ticks	Skin	13	14.6097	14.5946	0.663254	1
Mast cell tumor	Cancer	Other skin condition	Skin	23	16.7469	16.7275	0.0631438	1
Mast cell tumor	Cancer	Murmur	Cardiac	29	28.6165	28.4933	0.471364	1
Mast cell tumor	Cancer	Arrhythmia	Cardiac	6	3.44035	3.43812	0.0837245	1
Mast cell tumor	Cancer	Cardiomyopathy	Cardiac	4	2.52514	2.52403	0.176618	1
Mast cell tumor	Cancer	Congestive heart failure	Cardiac	3	4.07102	4.0588	0.702504	1
Mast cell tumor	Cancer	Hypertension (high blood pressure)	Cardiac	1	2.646	2.64148	0.844413	1
Mast cell tumor	Cancer	Valve disease	Cardiac	2	3.73683	3.73332	0.815647	1
Mast cell tumor	Cancer	Other Cardiac	Cardiac	4	2.53669	2.53572	0.179064	1
Mast cell tumor	Cancer	Tracheal stenosis (narrowing)	Respiratory	3	2.03374	2.03257	0.248964	1
Mast cell tumor	Cancer	Chronic or recurrent bronchitis	Respiratory	3	1.76036	1.75986	0.175036	1
Mast cell tumor	Cancer	Chronic or recurrent cough	Respiratory	4	5.74295	5.73586	0.766619	1
Mast cell tumor	Cancer	Chronic or recurrent rhinitis	Respiratory	2	1.27048	1.27028	0.258729	1
Mast cell tumor	Cancer	Pneumonia	Respiratory	6	3.43114	3.43026	0.0827205	1
Mast cell tumor	Cancer	Tracheal collapse	Respiratory	0	3.68761	3.67953	0.972724	1
Mast cell tumor	Cancer	Other respiratory condition	Respiratory	0	2.62845	2.62787	0.947537	1
Mast cell tumor	Cancer	Anal sac impaction	Gastrointestinal	12	14.8201	14.8035	0.76821	1
Mast cell tumor	Cancer	Bilious vomiting syndrome	Gastrointestinal	1	1.83888	1.83869	0.731927	1
Mast cell tumor	Cancer	Bloat with torsion (GDV)	Gastrointestinal	1	2.158	2.15605	0.78484	1
Mast cell tumor	Cancer	Chronic or recurrent diarrhea	Gastrointestinal	13	14.5195	14.5073	0.65503	1
Mast cell tumor	Cancer	Chronic or recurrent vomiting	Gastrointestinal	10	5.75479	5.75297	0.0383705	1
Mast cell tumor	Cancer	Constipation	Gastrointestinal	2	1.49282	1.49267	0.339024	1
Mast cell tumor	Cancer	Fecal incontinence	Gastrointestinal	3	2.81632	2.81289	0.456396	1
Mast cell tumor	Cancer	Food or medicine allergies	Gastrointestinal	12	12.6552	12.6447	0.573096	1
Mast cell tumor	Cancer	Foreign body ingestion or blockage	Gastrointestinal	14	12.4401	12.4308	0.329089	1
Mast cell tumor	Cancer	Hemorrhagic gastroenteritis (HGE) or stress colitis (acute)	Gastrointestinal	8	5.02374	5.02196	0.0920709	1
Mast cell tumor	Cancer	Other allergies	Gastrointestinal	3	2.26655	2.26621	0.313053	1
Mast cell tumor	Cancer	Other gastrointestinal condition	Gastrointestinal	7	8.13719	8.13329	0.654961	1
Mast cell tumor	Cancer	Chronic inflammatory liver disease	Liver/Pancreas	3	2.95948	2.95446	0.490596	1
Mast cell tumor	Cancer	Pancreatitis	Liver/Pancreas	23	14.237	14.2075	0.01004	1
Mast cell tumor	Cancer	Other liver condition	Liver/Pancreas	5	6.13314	6.12644	0.676454	1
Mast cell tumor	Cancer	Acute kidney failure	Kidney/Urinary	4	2.22118	2.21769	0.116144	1
Mast cell tumor	Cancer	Chronic kidney disease	Kidney/Urinary	10	8.04071	7.99296	0.244149	1
Mast cell tumor	Cancer	Proteinuria	Kidney/Urinary	2	2.02086	2.01993	0.505854	1
Mast cell tumor	Cancer	Urinary crystals or stones in bladder or urethra	Kidney/Urinary	8	9.19576	9.18729	0.653395	1
Mast cell tumor	Cancer	Urinary incontinence	Kidney/Urinary	28	19.5257	19.456	0.0273515	1
Mast cell tumor	Cancer	Urinary tract infection (chronic or recurrent)	Kidney/Urinary	33	20.2533	20.2033	0.00228506	1
Mast cell tumor	Cancer	Other kidney condition	Kidney/Urinary	3	5.43577	5.43283	0.851993	1
Mast cell tumor	Cancer	Cryptorchid	Reproductive	1	1.03249	1.03236	0.512754	1
Mast cell tumor	Cancer	Pyometra	Reproductive	2	1.67324	1.67246	0.400263	1
Mast cell tumor	Cancer	Recessed vulva	Reproductive	4	2.72245	2.72118	0.21933	1
Mast cell tumor	Cancer	Vaginitis	Reproductive	3	1.2257	1.22554	0.0544956	1
Mast cell tumor	Cancer	Other reproductive condition	Reproductive	2	1.92181	1.92159	0.47751	1
Mast cell tumor	Cancer	Cruciate ligament rupture	Bone/Orthopedic	37	28.0657	27.9412	0.0454953	1
Mast cell tumor	Cancer	Elbow dysplasia	Bone/Orthopedic	4	4.22683	4.22466	0.543938	1
Mast cell tumor	Cancer	Hip dysplasia	Bone/Orthopedic	18	17.4802	17.4332	0.450461	1
Mast cell tumor	Cancer	Lameness (chronic or recurrent)	Bone/Orthopedic	20	13.2475	13.2258	0.0316737	1
Mast cell tumor	Cancer	Osteoarthritis	Bone/Orthopedic	61	69.8528	68.827	0.857034	1
Mast cell tumor	Cancer	Patellar luxation	Bone/Orthopedic	12	10.603	10.5886	0.33385	1
Mast cell tumor	Cancer	Rheumatoid arthritis	Bone/Orthopedic	4	6.72946	6.6852	0.854436	1
Mast cell tumor	Cancer	Spondylosis	Bone/Orthopedic	9	4.19899	4.19325	0.00952535	1
Mast cell tumor	Cancer	Other orthopedic condition	Bone/Orthopedic	18	15.8052	15.786	0.290332	1
Mast cell tumor	Cancer	Degenerative myelopathy	Brain/Neurologic	6	2.71869	2.69704	0.0228563	1
Mast cell tumor	Cancer	Dementia or senility	Brain/Neurologic	5	6.63222	6.53144	0.73848	1
Mast cell tumor	Cancer	Intervertebral disk disease (IVDD)	Bone/Orthopedic	6	8.72359	8.70775	0.821989	1
Mast cell tumor	Cancer	Laryngeal paralysis	Brain/Neurologic	5	6.53768	6.42213	0.728	1
Mast cell tumor	Cancer	Seizures (including epilepsy)	Brain/Neurologic	15	14.0384	14.019	0.398654	1
Mast cell tumor	Cancer	Vestibular disease	Brain/Neurologic	7	6.60324	6.50995	0.438213	1
Mast cell tumor	Cancer	Other neurologic condition	Brain/Neurologic	6	6.06897	6.06473	0.511172	1
Mast cell tumor	Cancer	Addison's disease (hypoadrenocorticism; low adrenal function)	Endocrine	2	1.88625	1.8859	0.466994	1
Mast cell tumor	Cancer	Cushing's disease (hyperadrenocorticism; excess adrenal function)	Endocrine	7	5.83951	5.81628	0.31519	1
Mast cell tumor	Cancer	Diabetes mellitus (common diabetes which causes high blood sugar)	Endocrine	0	1.99499	1.99416	0.921133	1
Mast cell tumor	Cancer	Hypothyroidism (low thyroid function)	Endocrine	25	16.248	16.1842	0.0147956	1
Mast cell tumor	Cancer	Anemia	Hematopoietic	1	1.76277	1.76229	0.717213	1
Mast cell tumor	Cancer	Other congenital disorder	Other congenital disorder	2	3.31323	3.31257	0.76471	1
Mast cell tumor	Cancer	Anaplasmosis	Infection/Parasites	9	6.8059	6.80163	0.20009	1
Mast cell tumor	Cancer	Bordetella and/or parainfluenza (kennel cough)	Infection/Parasites	28	22.5275	22.4999	0.124311	1
Mast cell tumor	Cancer	Coccidia	Infection/Parasites	9	6.02834	6.02661	0.113045	1
Mast cell tumor	Cancer	Dermatophytosis (ringworm)	Infection/Parasites	1	1.6522	1.65203	0.694072	1
Mast cell tumor	Cancer	Ehrlichiosis	Infection/Parasites	6	5.24461	5.24238	0.370731	1
Mast cell tumor	Cancer	Fever of unknown origin	Infection/Parasites	1	1.41992	1.41979	0.637738	1
Mast cell tumor	Cancer	Gastrointestinal parasites	Infection/Parasites	11	9.23346	9.22888	0.280452	1
Mast cell tumor	Cancer	Giardia	Infection/Parasites	38	29.829	29.7866	0.0671782	1
Mast cell tumor	Cancer	Heartworm infection	Infection/Parasites	9	9.06133	9.05524	0.50813	1
Mast cell tumor	Cancer	Hookworms	Infection/Parasites	11	10.9876	10.9816	0.49851	1
Mast cell tumor	Cancer	Lyme disease	Infection/Parasites	20	17.1307	17.1018	0.243896	1
Mast cell tumor	Cancer	MRSA/MRSP	Infection/Parasites	2	1.26825	1.26798	0.257898	1
Mast cell tumor	Cancer	Parvovirus	Infection/Parasites	2	4.0783	4.07727	0.84832	1
Mast cell tumor	Cancer	Roundworms	Infection/Parasites	21	12.7987	12.7898	0.0109173	1
Mast cell tumor	Cancer	Tapeworms	Infection/Parasites	14	15.4645	15.4497	0.645273	1
Mast cell tumor	Cancer	Whipworms	Infection/Parasites	6	5.02953	5.02792	0.33258	1
Mast cell tumor	Cancer	Other infectious disease	Infection/Parasites	6	6.25184	6.24956	0.540121	1
Mast cell tumor	Cancer	Chocolate	Toxin Consumption	27	26.2588	26.2103	0.442446	1
Mast cell tumor	Cancer	Grapes or raisins	Toxin Consumption	7	8.49834	8.49432	0.696408	1
Mast cell tumor	Cancer	Ingestion of human medications	Toxin Consumption	6	6.8522	6.84977	0.627641	1
Mast cell tumor	Cancer	Ingestion of recreational drugs	Toxin Consumption	3	4.32254	4.32152	0.737675	1
Mast cell tumor	Cancer	Mouse or rat bait/poison (Warfarin)	Toxin Consumption	1	2.84826	2.84762	0.863302	1
Mast cell tumor	Cancer	Mouse or rat bait/poison (Other/Unknown)	Toxin Consumption	2	3.76906	3.76783	0.818951	1
Mast cell tumor	Cancer	Overdose of medications prescribed to the dog	Toxin Consumption	2	2.66578	2.66522	0.658296	1
Mast cell tumor	Cancer	Other ToxinConsumption	Toxin Consumption	10	10.2812	10.2755	0.53495	1
Mast cell tumor	Cancer	Dog bite	Trauma	73	63.9866	63.6807	0.129343	1
Mast cell tumor	Cancer	Bite wound from another animal	Trauma	5	6.99109	6.98691	0.774355	1
Mast cell tumor	Cancer	Fall from height	Trauma	2	8.06158	8.05514	0.98365	1
Mast cell tumor	Cancer	Fractured bone		361	377.735	369.055	0.808161	1
Mast cell tumor	Cancer	Head trauma due to any cause	Trauma	2	3.33122	3.33042	0.76714	1
Mast cell tumor	Cancer	Hit by car or other vehicle	Trauma	4	9.05386	9.04712	0.953543	1
Mast cell tumor	Cancer	Kicked by horse or other large animal	Trauma	1	2.10475	2.10442	0.776835	1
Mast cell tumor	Cancer	Laceration	Trauma	22	19.8393	19.81	0.313678	1
Mast cell tumor	Cancer	Penetrating wound (such as a stick)	Trauma	10	10.2972	10.288	0.53691	1
Mast cell tumor	Cancer	Snakebite	Trauma	2	3.44859	3.44755	0.782356	1
Mast cell tumor	Cancer	Tail injury	Trauma	9	8.74586	8.73818	0.465743	1
Mast cell tumor	Cancer	Torn or broken toenail	Trauma	45	30.9187	30.8482	0.00561776	1
Mast cell tumor	Cancer	Other trauma	Trauma	24	28.5449	28.4905	0.802747	1
Mast cell tumor	Cancer	Other Immune	Immune-mediated	2	2.26252	2.26214	0.569281	1
Melanoma	Cancer	Soft tissue sarcoma	Cancer	2	0.677223	0.675586	0.0537716	1
Melanoma	Cancer	Unknown cancer	Cancer	0	3.61661	3.60136	0.971659	1
Melanoma	Cancer	Other cancer	Cancer	1	0.528398	0.527793	0.258121	1
Melanoma	Cancer	Blindness	Eye	0	1.66434	1.6612	0.901702	1
Melanoma	Cancer	Cataracts	Eye	5	9.0333	8.96861	0.910975	1
Melanoma	Cancer	Glaucoma	Eye	0	0.901129	0.899096	0.829033	1
Melanoma	Cancer	Keratoconjunctivitis sicca (KCS)	Eye	2	1.4836	1.48262	0.335746	1
Melanoma	Cancer	Third eyelid prolapse (cherry eye)	Eye	2	0.568607	0.568581	0.0288289	1
Melanoma	Cancer	Conjunctivitis	Eye	3	1.91431	1.91408	0.216302	1
Melanoma	Cancer	Corneal ulcer	Eye	2	1.56885	1.56794	0.365301	1
Melanoma	Cancer	Entropion (eyelid rolled in)	Eye	0	0.642991	0.642836	0.788713	1
Melanoma	Cancer	Iris cyst	Eye	0	0.302764	0.302663	0.708954	1
Melanoma	Cancer	Juvenile cataracts	Eye	0	0.231648	0.23164	0.68485	1
Melanoma	Cancer	Nuclear sclerosis	Eye	2	1.70965	1.70333	0.411974	1
Melanoma	Cancer	Progressive retinal atrophy	Eye	0	0.412012	0.411885	0.739557	1
Melanoma	Cancer	Uveitis	Eye	0	0.361581	0.361531	0.726199	1
Melanoma	Cancer	Other eye condition	Eye	5	2.79011	2.78861	0.0928585	1
Melanoma	Cancer	Deafness	Ear/Nose/Throat	3	3.72989	3.70758	0.64768	1
Melanoma	Cancer	Ear Infection	Ear/Nose/Throat	9	7.83932	7.83023	0.339149	1
Melanoma	Cancer	Ear Mites	Ear/Nose/Throat	1	0.877426	0.877366	0.447943	1
Melanoma	Cancer	Hearing loss (incompletely deaf)	Ear/Nose/Throat	3	6.2446	6.1834	0.904021	1
Melanoma	Cancer	Hematoma	Ear/Nose/Throat	3	1.13806	1.13665	0.0403677	1
Melanoma	Cancer	Rhinitis	Ear/Nose/Throat	0	0.314277	0.314263	0.71247	1
Melanoma	Cancer	Other ear condition	Ear/Nose/Throat	1	1.23103	1.23083	0.58248	1
Melanoma	Cancer	Dental calculus (yellow build-up on teeth)	Mouth/Dental/Oral	19	18.8193	18.7518	0.483353	1
Melanoma	Cancer	Extracted teeth	Mouth/Dental/Oral	18	17.8732	17.8006	0.488009	1
Melanoma	Cancer	Fractured teeth	Mouth/Dental/Oral	3	8.34788	8.33423	0.96802	1
Melanoma	Cancer	Gingivitis (red, puffy gums)	Mouth/Dental/Oral	5	4.4833	4.47686	0.403537	1
Melanoma	Cancer	Overbite	Mouth/Dental/Oral	0	0.280433	0.280426	0.701793	1
Melanoma	Cancer	Retained deciduous (baby) teeth	Mouth/Dental/Oral	0	0.391564	0.391545	0.734266	1
Melanoma	Cancer	Underbite	Mouth/Dental/Oral	1	0.923203	0.92311	0.468146	1
Melanoma	Cancer	Other oral condition	Mouth/Dental/Oral	3	1.73862	1.73815	0.169346	1
Melanoma	Cancer	Umbilical hernia	Skin	0	0.274964	0.27496	0.699991	1
Melanoma	Cancer	Alopecia (hair loss)	Skin	2	1.5005	1.5002	0.341705	1
Melanoma	Cancer	Atopic dermatitis (atopy)	Skin	4	2.73627	2.73551	0.222412	1
Melanoma	Cancer	Chronic or recurrent hot spots	Skin	2	3.9956	3.99133	0.841075	1
Melanoma	Cancer	Chronic or recurrent skin infections	Skin	4	2.30929	2.30797	0.132876	1
Melanoma	Cancer	Contact dermatitis	Skin	1	1.2769	1.27674	0.596794	1
Melanoma	Cancer	Flea allergy dermatitis	Skin	1	1.67459	1.6741	0.698946	1
Melanoma	Cancer	Fleas	Skin	5	3.0116	3.01047	0.125897	1
Melanoma	Cancer	Food or medicine allergies that affect the skin	Skin	4	2.85526	2.85444	0.249027	1
Melanoma	Cancer	Lick granuloma	Skin	1	1.62485	1.6233	0.688086	1
Melanoma	Cancer	Non-specific dermatosis	Skin	0	1.14254	1.14241	0.857456	1
Melanoma	Cancer	Pododermatitis	Skin	0	0.172665	0.172662	0.661124	1
Melanoma	Cancer	Pruritis (itchy skin)	Skin	2	3.69706	3.69594	0.811313	1
Melanoma	Cancer	Pyoderma or bacterial dermatitis	Skin	1	0.889002	0.888919	0.453141	1
Melanoma	Cancer	Sarcoptic mange	Skin	0	0.399728	0.399713	0.736389	1
Melanoma	Cancer	Seasonal allergies	Skin	4	6.61813	6.61376	0.845672	1
Melanoma	Cancer	Sebaceous cysts	Skin	5	5.08927	5.07984	0.515798	1
Melanoma	Cancer	Seborrhea or seborrheic dermatitis (greasy skin)	Skin	1	0.347127	0.347085	0.133892	1
Melanoma	Cancer	Systemic demodectic mange	Skin	1	0.431539	0.431523	0.19342	1
Melanoma	Cancer	Ticks	Skin	4	2.60063	2.59986	0.19273	1
Melanoma	Cancer	Other skin condition	Skin	7	2.98196	2.98099	0.00997733	1
Melanoma	Cancer	Murmur	Cardiac	4	6.0702	6.05758	0.799862	1
Melanoma	Cancer	Arrhythmia	Cardiac	0	0.7542	0.75376	0.807495	1
Melanoma	Cancer	Cardiomyopathy	Cardiac	0	0.529236	0.529055	0.766574	1
Melanoma	Cancer	Congestive heart failure	Cardiac	0	1.0264	1.02409	0.844771	1
Melanoma	Cancer	Hypertension (high blood pressure)	Cardiac	3	0.637748	0.636771	0.00153673	1
Melanoma	Cancer	Valve disease	Cardiac	1	0.835012	0.834491	0.428337	1
Melanoma	Cancer	Other Cardiac	Cardiac	0	0.541705	0.541579	0.769163	1
Melanoma	Cancer	Tracheal stenosis (narrowing)	Respiratory	0	0.453746	0.453599	0.749754	1
Melanoma	Cancer	Chronic or recurrent bronchitis	Respiratory	0	0.362537	0.362479	0.726466	1
Melanoma	Cancer	Chronic or recurrent cough	Respiratory	2	1.2937	1.29267	0.267229	1
Melanoma	Cancer	Chronic or recurrent rhinitis	Respiratory	0	0.260453	0.26043	0.695103	1
Melanoma	Cancer	Elongated soft palate	Respiratory	0	0.165056	0.165053	0.65773	1
Melanoma	Cancer	Pneumonia	Respiratory	1	0.629147	0.629097	0.320047	1
Melanoma	Cancer	Tracheal collapse	Respiratory	0	0.867709	0.866495	0.824373	1
Melanoma	Cancer	Other respiratory condition	Respiratory	0	0.498288	0.49825	0.759882	1
Melanoma	Cancer	Anal sac impaction	Gastrointestinal	3	2.73819	2.73721	0.437133	1
Melanoma	Cancer	Bilious vomiting syndrome	Gastrointestinal	0	0.311358	0.31135	0.711578	1
Melanoma	Cancer	Bloat with torsion (GDV)	Gastrointestinal	1	0.469482	0.469085	0.21929	1
Melanoma	Cancer	Chronic or recurrent diarrhea	Gastrointestinal	2	2.52917	2.52861	0.63035	1
Melanoma	Cancer	Chronic or recurrent vomiting	Gastrointestinal	3	1.03091	1.03082	0.0262247	1
Melanoma	Cancer	Constipation	Gastrointestinal	1	0.27339	0.273382	0.0823122	1
Melanoma	Cancer	Fecal incontinence	Gastrointestinal	1	0.634978	0.634053	0.323328	1
Melanoma	Cancer	Food or medicine allergies	Gastrointestinal	1	2.23635	2.23584	0.795835	1
Melanoma	Cancer	Foreign body ingestion or blockage	Gastrointestinal	4	2.1369	2.13651	0.101221	1
Melanoma	Cancer	Hemorrhagic gastroenteritis (HGE) or stress colitis (acute)	Gastrointestinal	0	0.926785	0.92668	0.832164	1
Melanoma	Cancer	Other allergies	Gastrointestinal	0	0.404137	0.404119	0.737524	1
Melanoma	Cancer	Other gastrointestinal condition	Gastrointestinal	2	1.42774	1.42756	0.315984	1
Melanoma	Cancer	Chronic inflammatory liver disease	Liver/Pancreas	0	0.6999	0.698805	0.798776	1
Melanoma	Cancer	Pancreatitis	Liver/Pancreas	3	2.96067	2.95755	0.490878	1
Melanoma	Cancer	Other liver condition	Liver/Pancreas	1	1.27422	1.27343	0.595999	1
Melanoma	Cancer	Acute kidney failure	Kidney/Urinary	0	0.520218	0.51932	0.764817	1
Melanoma	Cancer	Chronic kidney disease	Kidney/Urinary	1	1.89265	1.88348	0.742293	1
Melanoma	Cancer	Proteinuria	Kidney/Urinary	1	0.423241	0.423109	0.187625	1
Melanoma	Cancer	Urinary crystals or stones in bladder or urethra	Kidney/Urinary	1	1.73371	1.73318	0.711345	1
Melanoma	Cancer	Urinary incontinence	Kidney/Urinary	2	3.38501	3.38131	0.774335	1
Melanoma	Cancer	Urinary tract infection (chronic or recurrent)	Kidney/Urinary	2	3.37939	3.37727	0.773551	1
Melanoma	Cancer	Other kidney condition	Kidney/Urinary	1	0.995572	0.995393	0.498229	1
Melanoma	Cancer	Cryptorchid	Reproductive	0	0.196408	0.196403	0.671184	1
Melanoma	Cancer	Pyometra	Reproductive	0	0.280676	0.28064	0.701883	1
Melanoma	Cancer	Recessed vulva	Reproductive	0	0.346615	0.34659	0.721989	1
Melanoma	Cancer	Vaginitis	Reproductive	0	0.155575	0.155572	0.65337	1
Melanoma	Cancer	Other reproductive condition	Reproductive	0	0.335088	0.335078	0.718664	1
Melanoma	Cancer	Cruciate ligament rupture	Bone/Orthopedic	4	5.33503	5.32526	0.718544	1
Melanoma	Cancer	Elbow dysplasia	Bone/Orthopedic	0	0.792048	0.791913	0.81328	1
Melanoma	Cancer	Hip dysplasia	Bone/Orthopedic	4	3.29477	3.29136	0.348739	1
Melanoma	Cancer	Lameness (chronic or recurrent)	Bone/Orthopedic	2	2.56399	2.56205	0.637712	1
Melanoma	Cancer	Osteoarthritis	Bone/Orthopedic	15	14.9725	14.8751	0.497153	1
Melanoma	Cancer	Patellar luxation	Bone/Orthopedic	2	1.94626	1.94546	0.484633	1
Melanoma	Cancer	Rheumatoid arthritis	Bone/Orthopedic	1	1.67046	1.65812	0.698703	1
Melanoma	Cancer	Spondylosis	Bone/Orthopedic	3	0.897784	0.896685	0.0132086	1
Melanoma	Cancer	Other orthopedic condition	Bone/Orthopedic	5	2.94452	2.9433	0.115437	1
Melanoma	Cancer	Degenerative myelopathy	Brain/Neurologic	0	0.727071	0.719666	0.804294	1
Melanoma	Cancer	Dementia or senility	Brain/Neurologic	0	1.89414	1.86669	0.917182	1
Melanoma	Cancer	Intervertebral disk disease (IVDD)	Bone/Orthopedic	0	1.97399	1.97177	0.920104	1
Melanoma	Cancer	Laryngeal paralysis	Brain/Neurologic	0	1.79778	1.76682	0.911893	1
Melanoma	Cancer	Seizures (including epilepsy)	Brain/Neurologic	3	2.84931	2.84736	0.46442	1
Melanoma	Cancer	Vestibular disease	Brain/Neurologic	0	1.77702	1.75262	0.910251	1
Melanoma	Cancer	Other neurologic condition	Brain/Neurologic	5	1.2415	1.241	0.000370603	1
Melanoma	Cancer	Addison's disease (hypoadrenocorticism; low adrenal function)	Endocrine	0	0.362071	0.362043	0.726329	1
Melanoma	Cancer	Cushing's disease (hyperadrenocorticism; excess adrenal function)	Endocrine	2	1.38154	1.37692	0.299077	1
Melanoma	Cancer	Diabetes mellitus (common diabetes which causes high blood sugar)	Endocrine	0	0.446537	0.446413	0.748038	1
Melanoma	Cancer	Hypothyroidism (low thyroid function)	Endocrine	2	3.4975	3.48682	0.788711	1
Melanoma	Cancer	Anemia	Hematopoietic	0	0.366701	0.366634	0.727614	1
Melanoma	Cancer	Other congenital disorder	Other congenital disorder	1	0.584524	0.584492	0.293411	1
Melanoma	Cancer	Anaplasmosis	Infection/Parasites	1	1.26997	1.26968	0.594676	1
Melanoma	Cancer	Bordetella and/or parainfluenza (kennel cough)	Infection/Parasites	4	3.67316	3.67219	0.432285	1
Melanoma	Cancer	Coccidia	Infection/Parasites	2	0.893463	0.893419	0.120864	1
Melanoma	Cancer	Dermatophytosis (ringworm)	Infection/Parasites	0	0.268865	0.268859	0.697955	1
Melanoma	Cancer	Ehrlichiosis	Infection/Parasites	1	0.929392	0.929283	0.470806	1
Melanoma	Cancer	Fever of unknown origin	Infection/Parasites	1	0.244157	0.244151	0.0630473	1
Melanoma	Cancer	Gastrointestinal parasites	Infection/Parasites	2	1.46471	1.46456	0.329129	1
Melanoma	Cancer	Giardia	Infection/Parasites	2	4.5994	4.59818	0.887286	1
Melanoma	Cancer	Heartworm infection	Infection/Parasites	0	1.48267	1.48245	0.888339	1
Melanoma	Cancer	Hookworms	Infection/Parasites	1	1.66926	1.6691	0.697781	1
Melanoma	Cancer	Lyme disease	Infection/Parasites	4	3.28167	3.27941	0.345806	1
Melanoma	Cancer	MRSA/MRSP	Infection/Parasites	1	0.255198	0.255169	0.0701816	1
Melanoma	Cancer	Parvovirus	Infection/Parasites	1	0.636337	0.636305	0.324232	1
Melanoma	Cancer	Roundworms	Infection/Parasites	2	1.96893	1.96867	0.491166	1
Melanoma	Cancer	Tapeworms	Infection/Parasites	5	2.63073	2.63011	0.0720179	1
Melanoma	Cancer	Whipworms	Infection/Parasites	0	0.799158	0.799107	0.814335	1
Melanoma	Cancer	Other infectious disease	Infection/Parasites	0	1.06571	1.06561	0.849052	1
Melanoma	Cancer	Chocolate	Toxin Consumption	4	4.79373	4.79103	0.641558	1
Melanoma	Cancer	Grapes or raisins	Toxin Consumption	4	1.46254	1.46236	0.0179385	1
Melanoma	Cancer	Ingestion of human medications	Toxin Consumption	1	1.11858	1.1185	0.544637	1
Melanoma	Cancer	Ingestion of recreational drugs	Toxin Consumption	0	0.725574	0.725534	0.802846	1
Melanoma	Cancer	Mouse or rat bait/poison (Warfarin)	Toxin Consumption	0	0.523341	0.523302	0.765298	1
Melanoma	Cancer	Mouse or rat bait/poison (Other/Unknown)	Toxin Consumption	1	0.68641	0.686337	0.35252	1
Melanoma	Cancer	Overdose of medications prescribed to the dog	Toxin Consumption	0	0.473191	0.473162	0.754245	1
Melanoma	Cancer	Other ToxinConsumption	Toxin Consumption	3	1.75877	1.75852	0.174635	1
Melanoma	Cancer	Dog bite	Trauma	14	11.6497	11.6325	0.245378	1
Melanoma	Cancer	Bite wound from another animal	Trauma	0	1.30527	1.30499	0.873399	1
Melanoma	Cancer	Fall from height	Trauma	2	1.61727	1.61665	0.381702	1
Melanoma	Cancer	Fractured bone		60	65.9605	65.564	0.769173	1
Melanoma	Cancer	Head trauma due to any cause	Trauma	0	0.615577	0.615527	0.783661	1
Melanoma	Cancer	Hit by car or other vehicle	Trauma	0	1.6291	1.62873	0.899111	1
Melanoma	Cancer	Kicked by horse or other large animal	Trauma	0	0.381795	0.381778	0.731683	1
Melanoma	Cancer	Laceration	Trauma	3	3.3696	3.3684	0.579799	1
Melanoma	Cancer	Penetrating wound (such as a stick)	Trauma	4	1.77466	1.77426	0.0473947	1
Melanoma	Cancer	Snakebite	Trauma	1	0.630112	0.630052	0.320609	1
Melanoma	Cancer	Tail injury	Trauma	2	1.52017	1.51982	0.348558	1
Melanoma	Cancer	Torn or broken toenail	Trauma	6	5.59503	5.5912	0.432008	1
Melanoma	Cancer	Other trauma	Trauma	5	5.11699	5.11416	0.520628	1
Melanoma	Cancer	Other Immune	Immune-mediated	1	0.423483	0.423458	0.187823	1
Soft tissue sarcoma	Cancer	Unknown cancer	Cancer	0	5.25177	5.20561	0.989327	1
Soft tissue sarcoma	Cancer	Other cancer	Cancer	1	0.781724	0.779929	0.402392	1
Soft tissue sarcoma	Cancer	Blindness	Eye	0	2.33939	2.33013	0.937306	1
Soft tissue sarcoma	Cancer	Cataracts	Eye	10	13.0488	12.8633	0.802357	1
Soft tissue sarcoma	Cancer	Glaucoma	Eye	0	1.29047	1.28436	0.872582	1
Soft tissue sarcoma	Cancer	Keratoconjunctivitis sicca (KCS)	Eye	1	1.91025	1.90806	0.745042	1
Soft tissue sarcoma	Cancer	Third eyelid prolapse (cherry eye)	Eye	1	0.742285	0.742232	0.382418	1
Soft tissue sarcoma	Cancer	Conjunctivitis	Eye	2	2.47718	2.47673	0.619135	1
Soft tissue sarcoma	Cancer	Corneal ulcer	Eye	3	2.08115	2.07901	0.261978	1
Soft tissue sarcoma	Cancer	Entropion (eyelid rolled in)	Eye	0	0.801439	0.801161	0.81471	1
Soft tissue sarcoma	Cancer	Iris cyst	Eye	0	0.416197	0.415939	0.740645	1
Soft tissue sarcoma	Cancer	Juvenile cataracts	Eye	1	0.291965	0.29195	0.0950322	1
Soft tissue sarcoma	Cancer	Nuclear sclerosis	Eye	5	2.57526	2.55368	0.0645913	1
Soft tissue sarcoma	Cancer	Progressive retinal atrophy	Eye	0	0.556931	0.55659	0.77232	1
Soft tissue sarcoma	Cancer	Uveitis	Eye	0	0.480326	0.480203	0.75589	1
Soft tissue sarcoma	Cancer	Other eye condition	Eye	2	3.71117	3.70766	0.812912	1
Soft tissue sarcoma	Cancer	Deafness	Ear/Nose/Throat	5	5.47031	5.40104	0.580187	1
Soft tissue sarcoma	Cancer	Ear Infection	Ear/Nose/Throat	7	10.3122	10.2927	0.849062	1
Soft tissue sarcoma	Cancer	Ear Mites	Ear/Nose/Throat	0	1.15129	1.15117	0.858374	1
Soft tissue sarcoma	Cancer	Hearing loss (incompletely deaf)	Ear/Nose/Throat	11	9.23167	9.05004	0.27833	1
Soft tissue sarcoma	Cancer	Hematoma	Ear/Nose/Throat	0	1.66525	1.66115	0.901828	1
Soft tissue sarcoma	Cancer	Rhinitis	Ear/Nose/Throat	0	0.418306	0.418275	0.741116	1
Soft tissue sarcoma	Cancer	Other ear condition	Ear/Nose/Throat	1	1.63177	1.63132	0.689573	1
Soft tissue sarcoma	Cancer	Dental calculus (yellow build-up on teeth)	Mouth/Dental/Oral	30	25.84	25.6686	0.205797	1
Soft tissue sarcoma	Cancer	Extracted teeth	Mouth/Dental/Oral	18	24.4218	24.2408	0.903937	1
Soft tissue sarcoma	Cancer	Fractured teeth	Mouth/Dental/Oral	12	11.6563	11.6186	0.459842	1
Soft tissue sarcoma	Cancer	Gingivitis (red, puffy gums)	Mouth/Dental/Oral	8	6.19006	6.17253	0.233152	1
Soft tissue sarcoma	Cancer	Overbite	Mouth/Dental/Oral	1	0.348649	0.348638	0.134985	1
Soft tissue sarcoma	Cancer	Retained deciduous (baby) teeth	Mouth/Dental/Oral	0	0.453643	0.453617	0.749701	1
Soft tissue sarcoma	Cancer	Underbite	Mouth/Dental/Oral	1	1.25415	1.25392	0.589773	1
Soft tissue sarcoma	Cancer	Other oral condition	Mouth/Dental/Oral	4	2.32111	2.32001	0.135178	1
Soft tissue sarcoma	Cancer	Umbilical hernia	Skin	0	0.33539	0.335383	0.718751	1
Soft tissue sarcoma	Cancer	Alopecia (hair loss)	Skin	5	1.96047	1.95983	0.0149585	1
Soft tissue sarcoma	Cancer	Atopic dermatitis (atopy)	Skin	4	3.65768	3.65595	0.428957	1
Soft tissue sarcoma	Cancer	Chronic or recurrent hot spots	Skin	5	5.47979	5.4691	0.581277	1
Soft tissue sarcoma	Cancer	Chronic or recurrent skin infections	Skin	2	3.1218	3.11857	0.737364	1
Soft tissue sarcoma	Cancer	Contact dermatitis	Skin	4	1.68231	1.68198	0.0369616	1
Soft tissue sarcoma	Cancer	Flea allergy dermatitis	Skin	3	2.37944	2.37801	0.343688	1
Soft tissue sarcoma	Cancer	Fleas	Skin	6	4.23048	4.22735	0.194718	1
Soft tissue sarcoma	Cancer	Food or medicine allergies that affect the skin	Skin	4	3.75313	3.7514	0.449289	1
Soft tissue sarcoma	Cancer	Lick granuloma	Skin	2	2.36613	2.3616	0.594155	1
Soft tissue sarcoma	Cancer	Non-specific dermatosis	Skin	0	1.5353	1.53499	0.892363	1
Soft tissue sarcoma	Cancer	Pododermatitis	Skin	0	0.244289	0.24428	0.689441	1
Soft tissue sarcoma	Cancer	Pruritis (itchy skin)	Skin	7	4.94557	4.94301	0.17773	1
Soft tissue sarcoma	Cancer	Pyoderma or bacterial dermatitis	Skin	4	1.14617	1.14601	0.00383974	1
Soft tissue sarcoma	Cancer	Sarcoptic mange	Skin	0	0.562449	0.562408	0.77337	1
Soft tissue sarcoma	Cancer	Seasonal allergies	Skin	12	8.85169	8.84173	0.144848	1
Soft tissue sarcoma	Cancer	Sebaceous cysts	Skin	8	7.07322	7.04683	0.363499	1
Soft tissue sarcoma	Cancer	Seborrhea or seborrheic dermatitis (greasy skin)	Skin	1	0.465061	0.464956	0.216371	1
Soft tissue sarcoma	Cancer	Systemic demodectic mange	Skin	3	0.603795	0.603754	0.00102169	1
Soft tissue sarcoma	Cancer	Ticks	Skin	5	3.62737	3.62533	0.235483	1
Soft tissue sarcoma	Cancer	Other skin condition	Skin	6	4.02273	4.02043	0.162037	1
Soft tissue sarcoma	Cancer	Murmur	Cardiac	10	8.42099	8.38642	0.29279	1
Soft tissue sarcoma	Cancer	Arrhythmia	Cardiac	3	1.07356	1.07233	0.031419	1
Soft tissue sarcoma	Cancer	Cardiomyopathy	Cardiac	0	0.73749	0.736984	0.804848	1
Soft tissue sarcoma	Cancer	Congestive heart failure	Cardiac	0	1.48804	1.48022	0.889349	1
Soft tissue sarcoma	Cancer	Hypertension (high blood pressure)	Cardiac	2	0.925716	0.922443	0.131669	1
Soft tissue sarcoma	Cancer	Valve disease	Cardiac	1	1.16013	1.15858	0.55913	1
Soft tissue sarcoma	Cancer	Other Cardiac	Cardiac	1	0.732126	0.731805	0.377089	1
Soft tissue sarcoma	Cancer	Tracheal stenosis (narrowing)	Respiratory	0	0.608132	0.607746	0.782327	1
Soft tissue sarcoma	Cancer	Chronic or recurrent bronchitis	Respiratory	2	0.496402	0.496237	0.0164027	1
Soft tissue sarcoma	Cancer	Chronic or recurrent cough	Respiratory	1	1.8503	1.84709	0.734226	1
Soft tissue sarcoma	Cancer	Chronic or recurrent rhinitis	Respiratory	0	0.354974	0.354912	0.724362	1
Soft tissue sarcoma	Cancer	Elongated soft palate	Respiratory	0	0.192128	0.192123	0.669426	1
Soft tissue sarcoma	Cancer	Pneumonia	Respiratory	2	0.836727	0.836616	0.101722	1
Soft tissue sarcoma	Cancer	Tracheal collapse	Respiratory	1	1.18933	1.18579	0.569015	1
Soft tissue sarcoma	Cancer	Other respiratory condition	Respiratory	0	0.67787	0.677775	0.794856	1
Soft tissue sarcoma	Cancer	Anal sac impaction	Gastrointestinal	3	3.67886	3.67651	0.63835	1
Soft tissue sarcoma	Cancer	Bilious vomiting syndrome	Gastrointestinal	0	0.413295	0.413278	0.739853	1
Soft tissue sarcoma	Cancer	Bloat with torsion (GDV)	Gastrointestinal	0	0.646178	0.645166	0.789441	1
Soft tissue sarcoma	Cancer	Chronic or recurrent diarrhea	Gastrointestinal	1	3.31636	3.3152	0.898347	1
Soft tissue sarcoma	Cancer	Chronic or recurrent vomiting	Gastrointestinal	0	1.34523	1.34503	0.87696	1
Soft tissue sarcoma	Cancer	Constipation	Gastrointestinal	1	0.370099	0.370079	0.150232	1
Soft tissue sarcoma	Cancer	Fecal incontinence	Gastrointestinal	2	0.878111	0.875579	0.115273	1
Soft tissue sarcoma	Cancer	Food or medicine allergies	Gastrointestinal	6	2.92896	2.9279	0.0363457	1
Soft tissue sarcoma	Cancer	Foreign body ingestion or blockage	Gastrointestinal	0	2.8026	2.80178	0.952969	1
Soft tissue sarcoma	Cancer	Other allergies	Gastrointestinal	1	0.509129	0.509097	0.245737	1
Soft tissue sarcoma	Cancer	Other gastrointestinal condition	Gastrointestinal	2	1.88383	1.88344	0.46627	1
Soft tissue sarcoma	Cancer	Chronic inflammatory liver disease	Liver/Pancreas	1	1.01587	1.01228	0.506293	1
Soft tissue sarcoma	Cancer	Pancreatitis	Liver/Pancreas	6	4.04596	4.03742	0.165405	1
Soft tissue sarcoma	Cancer	Other liver condition	Liver/Pancreas	3	1.7787	1.77629	0.17974	1
Soft tissue sarcoma	Cancer	Acute kidney failure	Kidney/Urinary	0	0.770977	0.76816	0.810478	1
Soft tissue sarcoma	Cancer	Chronic kidney disease	Kidney/Urinary	2	2.79192	2.76086	0.683178	1
Soft tissue sarcoma	Cancer	Proteinuria	Kidney/Urinary	2	0.58747	0.587081	0.0326263	1
Soft tissue sarcoma	Cancer	Urinary crystals or stones in bladder or urethra	Kidney/Urinary	2	2.3016	2.30035	0.578812	1
Soft tissue sarcoma	Cancer	Urinary incontinence	Kidney/Urinary	3	4.53751	4.52773	0.765027	1
Soft tissue sarcoma	Cancer	Urinary tract infection (chronic or recurrent)	Kidney/Urinary	8	4.41897	4.41429	0.044151	1
Soft tissue sarcoma	Cancer	Other kidney condition	Kidney/Urinary	3	1.36515	1.36467	0.0808356	1
Soft tissue sarcoma	Cancer	Cryptorchid	Reproductive	0	0.223448	0.223441	0.68179	1
Soft tissue sarcoma	Cancer	Pyometra	Reproductive	0	0.32797	0.327912	0.716589	1
Soft tissue sarcoma	Cancer	Recessed vulva	Reproductive	1	0.413965	0.413929	0.18118	1
Soft tissue sarcoma	Cancer	Vaginitis	Reproductive	1	0.183134	0.183129	0.0281407	1
Soft tissue sarcoma	Cancer	Other reproductive condition	Reproductive	0	0.399619	0.399604	0.736361	1
Soft tissue sarcoma	Cancer	Cruciate ligament rupture	Bone/Orthopedic	10	7.49044	7.46349	0.179152	1
Soft tissue sarcoma	Cancer	Elbow dysplasia	Bone/Orthopedic	1	1.06557	1.06525	0.525327	1
Soft tissue sarcoma	Cancer	Hip dysplasia	Bone/Orthopedic	3	4.52367	4.51515	0.763331	1
Soft tissue sarcoma	Cancer	Lameness (chronic or recurrent)	Bone/Orthopedic	4	3.60277	3.59739	0.417055	1
Soft tissue sarcoma	Cancer	Osteoarthritis	Bone/Orthopedic	23	21.5353	21.2652	0.375388	1
Soft tissue sarcoma	Cancer	Patellar luxation	Bone/Orthopedic	5	2.52534	2.52365	0.059645	1
Soft tissue sarcoma	Cancer	Rheumatoid arthritis	Bone/Orthopedic	1	2.52831	2.49042	0.833589	1
Soft tissue sarcoma	Cancer	Spondylosis	Bone/Orthopedic	0	1.31931	1.31598	0.874941	1
Soft tissue sarcoma	Cancer	Other orthopedic condition	Bone/Orthopedic	5	3.99712	3.99414	0.307901	1
Soft tissue sarcoma	Cancer	Degenerative myelopathy	Brain/Neurologic	0	1.11113	1.08918	0.856486	1
Soft tissue sarcoma	Cancer	Dementia or senility	Brain/Neurologic	3	2.90526	2.81927	0.477502	1
Soft tissue sarcoma	Cancer	Intervertebral disk disease (IVDD)	Bone/Orthopedic	1	2.66615	2.66043	0.846492	1
Soft tissue sarcoma	Cancer	Laryngeal paralysis	Brain/Neurologic	4	2.70072	2.61045	0.210651	1
Soft tissue sarcoma	Cancer	Seizures (including epilepsy)	Brain/Neurologic	4	3.89494	3.88993	0.478759	1
Soft tissue sarcoma	Cancer	Vestibular disease	Brain/Neurologic	5	2.786	2.70737	0.0892224	1
Soft tissue sarcoma	Cancer	Other neurologic condition	Brain/Neurologic	1	1.70838	1.70707	0.706152	1
Soft tissue sarcoma	Cancer	Addison's disease (hypoadrenocorticism; low adrenal function)	Endocrine	3	0.50852	0.508442	0.000237821	1
Soft tissue sarcoma	Cancer	Cushing's disease (hyperadrenocorticism; excess adrenal function)	Endocrine	3	2.0695	2.05329	0.258049	1
Soft tissue sarcoma	Cancer	Diabetes mellitus (common diabetes which causes high blood sugar)	Endocrine	0	0.605548	0.605214	0.781829	1
Soft tissue sarcoma	Cancer	Hypothyroidism (low thyroid function)	Endocrine	8	5.03031	4.99954	0.0920651	1
Soft tissue sarcoma	Cancer	Anemia	Hematopoietic	0	0.51453	0.514336	0.76345	1
Soft tissue sarcoma	Cancer	Other congenital disorder	Other congenital disorder	2	0.732662	0.732606	0.0693477	1
Soft tissue sarcoma	Cancer	Anaplasmosis	Infection/Parasites	2	1.75506	1.75431	0.426641	1
Soft tissue sarcoma	Cancer	Bordetella and/or parainfluenza (kennel cough)	Infection/Parasites	8	4.84878	4.84672	0.0761609	1
Soft tissue sarcoma	Cancer	Coccidia	Infection/Parasites	1	1.09505	1.09498	0.536189	1
Soft tissue sarcoma	Cancer	Dermatophytosis (ringworm)	Infection/Parasites	0	0.381259	0.381243	0.731539	1
Soft tissue sarcoma	Cancer	Ehrlichiosis	Infection/Parasites	2	1.30223	1.30194	0.270423	1
Soft tissue sarcoma	Cancer	Fever of unknown origin	Infection/Parasites	0	0.328377	0.328364	0.716696	1
Soft tissue sarcoma	Cancer	Gastrointestinal parasites	Infection/Parasites	2	1.96866	1.96832	0.491089	1
Soft tissue sarcoma	Cancer	Giardia	Infection/Parasites	5	5.79673	5.79453	0.62967	1
Soft tissue sarcoma	Cancer	Heartworm infection	Infection/Parasites	1	2.12195	2.12134	0.779444	1
Soft tissue sarcoma	Cancer	Hookworms	Infection/Parasites	3	2.13732	2.13701	0.277553	1
Soft tissue sarcoma	Cancer	Lyme disease	Infection/Parasites	6	4.62193	4.61569	0.26062	1
Soft tissue sarcoma	Cancer	MRSA/MRSP	Infection/Parasites	0	0.323672	0.323608	0.715315	1
Soft tissue sarcoma	Cancer	Parvovirus	Infection/Parasites	1	0.887413	0.887332	0.452431	1
Soft tissue sarcoma	Cancer	Roundworms	Infection/Parasites	4	2.59198	2.59143	0.190879	1
Soft tissue sarcoma	Cancer	Tapeworms	Infection/Parasites	3	3.6231	3.62156	0.628327	1
Soft tissue sarcoma	Cancer	Whipworms	Infection/Parasites	1	1.09189	1.09177	0.53504	1
Soft tissue sarcoma	Cancer	Other infectious disease	Infection/Parasites	0	1.44754	1.44732	0.885557	1
Soft tissue sarcoma	Cancer	Chocolate	Toxin Consumption	5	6.58366	6.57672	0.731556	1
Soft tissue sarcoma	Cancer	Grapes or raisins	Toxin Consumption	4	1.93473	1.93435	0.0687792	1
Soft tissue sarcoma	Cancer	Ingestion of human medications	Toxin Consumption	2	1.47846	1.47828	0.33398	1
Soft tissue sarcoma	Cancer	Ingestion of recreational drugs	Toxin Consumption	2	0.958338	0.958251	0.143639	1
Soft tissue sarcoma	Cancer	Mouse or rat bait/poison (Warfarin)	Toxin Consumption	0	0.687516	0.687431	0.796509	1
Soft tissue sarcoma	Cancer	Mouse or rat bait/poison (Other/Unknown)	Toxin Consumption	0	0.934039	0.933852	0.833116	1
Soft tissue sarcoma	Cancer	Overdose of medications prescribed to the dog	Toxin Consumption	0	0.650432	0.650358	0.790034	1
Soft tissue sarcoma	Cancer	Other ToxinConsumption	Toxin Consumption	2	2.27907	2.27859	0.573337	1
Soft tissue sarcoma	Cancer	Dog bite	Trauma	14	16.0939	16.0498	0.699391	1
Soft tissue sarcoma	Cancer	Bite wound from another animal	Trauma	2	1.82886	1.82809	0.449637	1
Soft tissue sarcoma	Cancer	Fall from height	Trauma	0	2.20675	2.20515	0.931367	1
Soft tissue sarcoma	Cancer	Fractured bone		87	87.7332	86.8522	0.531355	1
Soft tissue sarcoma	Cancer	Head trauma due to any cause	Trauma	0	0.83395	0.833831	0.819451	1
Soft tissue sarcoma	Cancer	Hit by car or other vehicle	Trauma	2	2.34668	2.3456	0.589539	1
Soft tissue sarcoma	Cancer	Kicked by horse or other large animal	Trauma	0	0.527393	0.527348	0.766157	1
Soft tissue sarcoma	Cancer	Laceration	Trauma	7	4.5861	4.58327	0.129758	1
Soft tissue sarcoma	Cancer	Penetrating wound (such as a stick)	Trauma	4	2.38486	2.38396	0.147765	1
Soft tissue sarcoma	Cancer	Snakebite	Trauma	1	0.892136	0.891968	0.454536	1
Soft tissue sarcoma	Cancer	Tail injury	Trauma	4	2.16546	2.1645	0.106208	1
Soft tissue sarcoma	Cancer	Torn or broken toenail	Trauma	7	7.65713	7.64764	0.593912	1
Soft tissue sarcoma	Cancer	Other trauma	Trauma	6	6.91416	6.90745	0.636015	1
Soft tissue sarcoma	Cancer	Other Immune	Immune-mediated	1	0.556403	0.55635	0.276014	1
Unknown cancer	Cancer	Other cancer	Cancer	0	4.18066	4.16336	0.979765	1
Unknown cancer	Cancer	Blindness	Eye	16	14.2363	14.08	0.319171	1
Unknown cancer	Cancer	Cataracts	Eye	81	76.5342	73.2528	0.300913	1
Unknown cancer	Cancer	Glaucoma	Eye	7	7.56539	7.48772	0.581847	1
Unknown cancer	Cancer	Keratoconjunctivitis sicca (KCS)	Eye	18	12.5739	12.514	0.0625321	1
Unknown cancer	Cancer	Third eyelid prolapse (cherry eye)	Eye	4	4.72219	4.72042	0.630206	1
Unknown cancer	Cancer	Conjunctivitis	Eye	14	15.4333	15.4192	0.642453	1
Unknown cancer	Cancer	Corneal ulcer	Eye	11	13.1082	13.0582	0.720186	1
Unknown cancer	Cancer	Entropion (eyelid rolled in)	Eye	2	4.41313	4.40866	0.874781	1
Unknown cancer	Cancer	Iris cyst	Eye	0	2.29484	2.29211	0.935212	1
Unknown cancer	Cancer	Juvenile cataracts	Eye	3	1.79408	1.7937	0.183948	1
Unknown cancer	Cancer	Nuclear sclerosis	Eye	16	14.3813	14.1174	0.333303	1
Unknown cancer	Cancer	Progressive retinal atrophy	Eye	2	3.37526	3.37006	0.773115	1
Unknown cancer	Cancer	Uveitis	Eye	2	2.93542	2.93329	0.707526	1
Unknown cancer	Cancer	Other eye condition	Eye	26	22.7158	22.6386	0.245021	1
Unknown cancer	Cancer	Deafness	Ear/Nose/Throat	28	31.5723	30.5966	0.740803	1
Unknown cancer	Cancer	Ear Infection	Ear/Nose/Throat	61	60.7826	60.3567	0.488839	1
Unknown cancer	Cancer	Ear Mites	Ear/Nose/Throat	8	7.09435	7.09054	0.366887	1
Unknown cancer	Cancer	Hearing loss (incompletely deaf)	Ear/Nose/Throat	54	52.7909	49.9039	0.43205	1
Unknown cancer	Cancer	Hematoma	Ear/Nose/Throat	4	8.73615	8.69258	0.945906	1
Unknown cancer	Cancer	Rhinitis	Ear/Nose/Throat	2	2.66312	2.66219	0.657783	1
Unknown cancer	Cancer	Other ear condition	Ear/Nose/Throat	12	9.98968	9.97855	0.262257	1
Unknown cancer	Cancer	Dental calculus (yellow build-up on teeth)	Mouth/Dental/Oral	118	160.586	156.199	0.999672	1
Unknown cancer	Cancer	Extracted teeth	Mouth/Dental/Oral	141	155.231	150.27	0.877153	1
Unknown cancer	Cancer	Fractured teeth	Mouth/Dental/Oral	61	69.0459	68.274	0.834908	1
Unknown cancer	Cancer	Gingivitis (red, puffy gums)	Mouth/Dental/Oral	45	38.0064	37.6247	0.127111	1
Unknown cancer	Cancer	Overbite	Mouth/Dental/Oral	4	2.36146	2.36098	0.143126	1
Unknown cancer	Cancer	Retained deciduous (baby) teeth	Mouth/Dental/Oral	2	3.42534	3.42387	0.779439	1
Unknown cancer	Cancer	Underbite	Mouth/Dental/Oral	11	8.2059	8.19786	0.164565	1
Unknown cancer	Cancer	Other oral condition	Mouth/Dental/Oral	21	14.292	14.2648	0.0378608	1
Unknown cancer	Cancer	Umbilical hernia	Skin	3	2.24204	2.24175	0.306346	1
Unknown cancer	Cancer	Alopecia (hair loss)	Skin	11	12.1599	12.143	0.630381	1
Unknown cancer	Cancer	Atopic dermatitis (atopy)	Skin	22	21.9374	21.8931	0.49466	1
Unknown cancer	Cancer	Chronic or recurrent hot spots	Skin	35	30.759	30.5879	0.221594	1
Unknown cancer	Cancer	Chronic or recurrent skin infections	Skin	25	18.1395	18.0837	0.0533397	1
Unknown cancer	Cancer	Contact dermatitis	Skin	5	10.0657	10.0571	0.944905	1
Unknown cancer	Cancer	Flea allergy dermatitis	Skin	9	14.1662	14.1355	0.915292	1
Unknown cancer	Cancer	Fleas	Skin	18	25.385	25.3087	0.928944	1
Unknown cancer	Cancer	Food or medicine allergies that affect the skin	Skin	17	22.3024	22.2595	0.869465	1
Unknown cancer	Cancer	Lick granuloma	Skin	12	12.6481	12.594	0.572452	1
Unknown cancer	Cancer	Non-specific dermatosis	Skin	13	9.1186	9.11084	0.0992379	1
Unknown cancer	Cancer	Pododermatitis	Skin	1	1.38153	1.38135	0.627265	1
Unknown cancer	Cancer	Pruritis (itchy skin)	Skin	24	30.006	29.9344	0.86384	1
Unknown cancer	Cancer	Pyoderma or bacterial dermatitis	Skin	11	6.93542	6.93114	0.0613087	1
Unknown cancer	Cancer	Sarcoptic mange	Skin	1	3.30148	3.30044	0.897394	1
Unknown cancer	Cancer	Seasonal allergies	Skin	37	52.9415	52.6876	0.985962	1
Unknown cancer	Cancer	Sebaceous cysts	Skin	28	41.5753	41.1381	0.98285	1
Unknown cancer	Cancer	Seborrhea or seborrheic dermatitis (greasy skin)	Skin	1	2.8081	2.80618	0.859786	1
Unknown cancer	Cancer	Systemic demodectic mange	Skin	4	3.51017	3.50916	0.39686	1
Unknown cancer	Cancer	Ticks	Skin	20	21.2164	21.1699	0.604251	1
Unknown cancer	Cancer	Other skin condition	Skin	35	24.0568	23.9999	0.0127492	1
Unknown cancer	Cancer	Murmur	Cardiac	64	52.6374	51.8328	0.0572539	1
Unknown cancer	Cancer	Arrhythmia	Cardiac	7	6.03918	6.02409	0.347726	1
Unknown cancer	Cancer	Cardiomyopathy	Cardiac	4	4.24507	4.23858	0.547377	1
Unknown cancer	Cancer	Congestive heart failure	Cardiac	8	8.93771	8.79901	0.624044	1
Unknown cancer	Cancer	Hypertension (high blood pressure)	Cardiac	7	5.35641	5.31419	0.23793	1
Unknown cancer	Cancer	Valve disease	Cardiac	8	7.1786	7.14947	0.379347	1
Unknown cancer	Cancer	Other Cardiac	Cardiac	5	4.56426	4.55769	0.419135	1
Unknown cancer	Cancer	Tracheal stenosis (narrowing)	Respiratory	5	3.98605	3.97575	0.305544	1
Unknown cancer	Cancer	Chronic or recurrent bronchitis	Respiratory	4	3.10262	3.09949	0.305124	1
Unknown cancer	Cancer	Chronic or recurrent cough	Respiratory	18	11.1019	11.04	0.0189427	1
Unknown cancer	Cancer	Chronic or recurrent rhinitis	Respiratory	0	2.14233	2.14119	0.928411	1
Unknown cancer	Cancer	Elongated soft palate	Respiratory	2	1.35308	1.35285	0.289039	1
Unknown cancer	Cancer	Pneumonia	Respiratory	5	4.87622	4.87376	0.477644	1
Unknown cancer	Cancer	Tracheal collapse	Respiratory	6	7.97774	7.88826	0.759337	1
Unknown cancer	Cancer	Other respiratory condition	Respiratory	6	4.12239	4.11996	0.177473	1
Unknown cancer	Cancer	Anal sac impaction	Gastrointestinal	32	22.7584	22.6957	0.0261976	1
Unknown cancer	Cancer	Bilious vomiting syndrome	Gastrointestinal	2	2.59873	2.59818	0.644847	1
Unknown cancer	Cancer	Bloat with torsion (GDV)	Gastrointestinal	3	3.43371	3.42391	0.592658	1
Unknown cancer	Cancer	Chronic or recurrent diarrhea	Gastrointestinal	19	20.2197	20.1876	0.606986	1
Unknown cancer	Cancer	Chronic or recurrent vomiting	Gastrointestinal	5	8.46439	8.45824	0.883214	1
Unknown cancer	Cancer	Constipation	Gastrointestinal	1	2.32155	2.32094	0.807156	1
Unknown cancer	Cancer	Fecal incontinence	Gastrointestinal	7	5.00368	4.97878	0.185479	1
Unknown cancer	Cancer	Food or medicine allergies	Gastrointestinal	13	17.5645	17.5377	0.862133	1
Unknown cancer	Cancer	Foreign body ingestion or blockage	Gastrointestinal	13	16.7548	16.7332	0.820664	1
Unknown cancer	Cancer	Hemorrhagic gastroenteritis (HGE) or stress colitis (acute)	Gastrointestinal	7	7.66323	7.65658	0.594714	1
Unknown cancer	Cancer	Other allergies	Gastrointestinal	5	3.22961	3.22864	0.162243	1
Unknown cancer	Cancer	Other gastrointestinal condition	Gastrointestinal	10	11.5277	11.5166	0.673711	1
Unknown cancer	Cancer	Chronic inflammatory liver disease	Liver/Pancreas	10	5.8229	5.7791	0.0411424	1
Unknown cancer	Cancer	Pancreatitis	Liver/Pancreas	25	25.1578	24.9767	0.512593	1
Unknown cancer	Cancer	Other liver condition	Liver/Pancreas	14	10.8797	10.8371	0.171603	1
Unknown cancer	Cancer	Acute kidney failure	Kidney/Urinary	2	4.14615	4.11849	0.854865	1
Unknown cancer	Cancer	Chronic kidney disease	Kidney/Urinary	11	15.9428	15.5578	0.89492	1
Unknown cancer	Cancer	Proteinuria	Kidney/Urinary	4	3.46375	3.4582	0.386534	1
Unknown cancer	Cancer	Urinary crystals or stones in bladder or urethra	Kidney/Urinary	15	14.8688	14.8309	0.486406	1
Unknown cancer	Cancer	Urinary incontinence	Kidney/Urinary	31	27.9412	27.7235	0.280644	1
Unknown cancer	Cancer	Urinary tract infection (chronic or recurrent)	Kidney/Urinary	30	28.2913	28.1545	0.373715	1
Unknown cancer	Cancer	Other kidney condition	Kidney/Urinary	12	8.32463	8.31357	0.101208	1
Unknown cancer	Cancer	Cryptorchid	Reproductive	2	1.38316	1.38291	0.299953	1
Unknown cancer	Cancer	Pyometra	Reproductive	3	2.32074	2.31856	0.327765	1
Unknown cancer	Cancer	Recessed vulva	Reproductive	3	2.91866	2.91731	0.481008	1
Unknown cancer	Cancer	Vaginitis	Reproductive	0	1.41731	1.41706	0.883097	1
Unknown cancer	Cancer	Other reproductive condition	Reproductive	4	2.59416	2.59363	0.191349	1
Unknown cancer	Cancer	Cruciate ligament rupture	Bone/Orthopedic	33	41.8102	41.3893	0.91457	1
Unknown cancer	Cancer	Elbow dysplasia	Bone/Orthopedic	5	5.94048	5.93523	0.650266	1
Unknown cancer	Cancer	Hip dysplasia	Bone/Orthopedic	19	25.3385	25.2031	0.896631	1
Unknown cancer	Cancer	Lameness (chronic or recurrent)	Bone/Orthopedic	18	20.4024	20.3172	0.702974	1
Unknown cancer	Cancer	Osteoarthritis	Bone/Orthopedic	95	120.043	115.287	0.990159	1
Unknown cancer	Cancer	Patellar luxation	Bone/Orthopedic	15	17.5166	17.4497	0.726563	1
Unknown cancer	Cancer	Rheumatoid arthritis	Bone/Orthopedic	18	12.9816	12.6241	0.0789129	1
Unknown cancer	Cancer	Spondylosis	Bone/Orthopedic	6	7.06529	7.03035	0.656074	1
Unknown cancer	Cancer	Other orthopedic condition	Bone/Orthopedic	27	23.8012	23.7331	0.255716	1
Unknown cancer	Cancer	Degenerative myelopathy	Brain/Neurologic	3	5.36674	5.18484	0.850691	1
Unknown cancer	Cancer	Dementia or senility	Brain/Neurologic	12	15.1744	14.2343	0.799932	1
Unknown cancer	Cancer	Intervertebral disk disease (IVDD)	Bone/Orthopedic	13	16.6961	16.5673	0.818078	1
Unknown cancer	Cancer	Laryngeal paralysis	Brain/Neurologic	7	12.7303	11.8802	0.951796	1
Unknown cancer	Cancer	Seizures (including epilepsy)	Brain/Neurologic	18	23.3485	23.2475	0.866345	1
Unknown cancer	Cancer	Vestibular disease	Brain/Neurologic	13	14.0044	13.2194	0.608826	1
Unknown cancer	Cancer	Other neurologic condition	Brain/Neurologic	13	10.0514	10.0292	0.175905	1
Unknown cancer	Cancer	Addison's disease (hypoadrenocorticism; low adrenal function)	Endocrine	4	2.89636	2.89499	0.258286	1
Unknown cancer	Cancer	Cushing's disease (hyperadrenocorticism; excess adrenal function)	Endocrine	23	11.6459	11.4475	0.000395674	1
Unknown cancer	Cancer	Diabetes mellitus (common diabetes which causes high blood sugar)	Endocrine	6	3.83738	3.83024	0.134577	1
Unknown cancer	Cancer	Hypothyroidism (low thyroid function)	Endocrine	20	27.4205	27.056	0.923151	1
Unknown cancer	Cancer	Anemia	Hematopoietic	2	3.01591	3.01306	0.720816	1
Unknown cancer	Cancer	Other congenital disorder	Other congenital disorder	6	4.70466	4.70278	0.275147	1
Unknown cancer	Cancer	Anaplasmosis	Infection/Parasites	6	10.1332	10.1192	0.903083	1
Unknown cancer	Cancer	Bordetella and/or parainfluenza (kennel cough)	Infection/Parasites	26	29.2641	29.2062	0.727071	1
Unknown cancer	Cancer	Coccidia	Infection/Parasites	7	7.12672	7.12412	0.518934	1
Unknown cancer	Cancer	Dermatophytosis (ringworm)	Infection/Parasites	1	2.20131	2.2009	0.79096	1
Unknown cancer	Cancer	Ehrlichiosis	Infection/Parasites	5	7.3408	7.33493	0.80629	1
Unknown cancer	Cancer	Fever of unknown origin	Infection/Parasites	5	1.99615	1.99578	0.0167396	1
Unknown cancer	Cancer	Gastrointestinal parasites	Infection/Parasites	13	11.8238	11.8146	0.366107	1
Unknown cancer	Cancer	Giardia	Infection/Parasites	38	36.5473	36.4751	0.40496	1
Unknown cancer	Cancer	Heartworm infection	Infection/Parasites	13	12.1653	12.1505	0.40537	1
Unknown cancer	Cancer	Hookworms	Infection/Parasites	11	13.2888	13.2789	0.735026	1
Unknown cancer	Cancer	Lyme disease	Infection/Parasites	29	26.3244	26.2142	0.300634	1
Unknown cancer	Cancer	MRSA/MRSP	Infection/Parasites	2	1.89774	1.89678	0.470406	1
Unknown cancer	Cancer	Parvovirus	Infection/Parasites	3	5.20315	5.2011	0.832988	1
Unknown cancer	Cancer	Roundworms	Infection/Parasites	15	15.7701	15.7548	0.576918	1
Unknown cancer	Cancer	Tapeworms	Infection/Parasites	18	21.4467	21.4077	0.771844	1
Unknown cancer	Cancer	Whipworms	Infection/Parasites	9	6.53372	6.53035	0.167246	1
Unknown cancer	Cancer	Other infectious disease	Infection/Parasites	10	8.58279	8.57696	0.314224	1
Unknown cancer	Cancer	Chocolate	Toxin Consumption	38	39.8938	39.7149	0.618108	1
Unknown cancer	Cancer	Grapes or raisins	Toxin Consumption	13	11.7645	11.7539	0.359286	1
Unknown cancer	Cancer	Ingestion of human medications	Toxin Consumption	9	9.13241	9.12668	0.51748	1
Unknown cancer	Cancer	Ingestion of recreational drugs	Toxin Consumption	2	6.05377	6.05093	0.95032	1
Unknown cancer	Cancer	Mouse or rat bait/poison (Warfarin)	Toxin Consumption	2	4.1736	4.17159	0.856384	1
Unknown cancer	Cancer	Mouse or rat bait/poison (Other/Unknown)	Toxin Consumption	6	5.61474	5.61058	0.435398	1
Unknown cancer	Cancer	Overdose of medications prescribed to the dog	Toxin Consumption	1	3.85206	3.85035	0.926955	1
Unknown cancer	Cancer	Other ToxinConsumption	Toxin Consumption	20	14.4603	14.4444	0.0724768	1
Unknown cancer	Cancer	Dog bite	Trauma	100	94.464	93.4758	0.283462	1
Unknown cancer	Cancer	Bite wound from another animal	Trauma	10	10.7717	10.7557	0.593015	1
Unknown cancer	Cancer	Fall from height	Trauma	16	13.4445	13.4111	0.242645	1
Unknown cancer	Cancer	Fractured bone		532	535.899	511.351	0.568442	1
Unknown cancer	Cancer	Head trauma due to any cause	Trauma	7	5.10269	5.09968	0.200407	1
Unknown cancer	Cancer	Hit by car or other vehicle	Trauma	15	13.515	13.492	0.342998	1
Unknown cancer	Cancer	Kicked by horse or other large animal	Trauma	4	3.03454	3.03357	0.289682	1
Unknown cancer	Cancer	Laceration	Trauma	14	26.6823	26.6169	0.993018	1
Unknown cancer	Cancer	Penetrating wound (such as a stick)	Trauma	13	14.0664	14.0454	0.611999	1
Unknown cancer	Cancer	Snakebite	Trauma	6	5.01626	5.01309	0.330198	1
Unknown cancer	Cancer	Tail injury	Trauma	11	12.0373	12.0191	0.61761	1
Unknown cancer	Cancer	Torn or broken toenail	Trauma	42	44.6205	44.4101	0.652922	1
Unknown cancer	Cancer	Other trauma	Trauma	37	41.3067	41.1421	0.749029	1
Unknown cancer	Cancer	Other Immune	Immune-mediated	4	3.29505	3.29385	0.348851	1
Other cancer	Cancer	Blindness	Eye	1	2.05341	2.04898	0.76911	1
Other cancer	Cancer	Cataracts	Eye	11	10.904	10.8199	0.488355	1
Other cancer	Cancer	Glaucoma	Eye	2	1.10247	1.09985	0.196048	1
Other cancer	Cancer	Keratoconjunctivitis sicca (KCS)	Eye	3	1.76414	1.76277	0.17597	1
Other cancer	Cancer	Third eyelid prolapse (cherry eye)	Eye	1	0.705405	0.705365	0.362882	1
Other cancer	Cancer	Conjunctivitis	Eye	2	2.30096	2.30065	0.578641	1
Other cancer	Cancer	Corneal ulcer	Eye	3	1.90365	1.90239	0.213342	1
Other cancer	Cancer	Entropion (eyelid rolled in)	Eye	1	0.672286	0.672171	0.344682	1
Other cancer	Cancer	Iris cyst	Eye	0	0.341645	0.341542	0.720589	1
Other cancer	Cancer	Juvenile cataracts	Eye	0	0.257363	0.257355	0.694034	1
Other cancer	Cancer	Nuclear sclerosis	Eye	1	2.07051	2.06235	0.771996	1
Other cancer	Cancer	Progressive retinal atrophy	Eye	1	0.47899	0.478837	0.225747	1
Other cancer	Cancer	Uveitis	Eye	1	0.417924	0.417867	0.18394	1
Other cancer	Cancer	Other eye condition	Eye	2	3.27854	3.27671	0.760003	1
Other cancer	Cancer	Deafness	Ear/Nose/Throat	2	4.5065	4.47792	0.88189	1
Other cancer	Cancer	Ear Infection	Ear/Nose/Throat	15	8.95039	8.94034	0.0215236	1
Other cancer	Cancer	Ear Mites	Ear/Nose/Throat	0	1.04106	1.04097	0.846221	1
Other cancer	Cancer	Hearing loss (incompletely deaf)	Ear/Nose/Throat	8	7.47621	7.39907	0.423651	1
Other cancer	Cancer	Hematoma	Ear/Nose/Throat	3	1.28538	1.28389	0.0651106	1
Other cancer	Cancer	Rhinitis	Ear/Nose/Throat	0	0.384816	0.384796	0.732487	1
Other cancer	Cancer	Other ear condition	Ear/Nose/Throat	2	1.44883	1.44858	0.323495	1
Other cancer	Cancer	Dental calculus (yellow build-up on teeth)	Mouth/Dental/Oral	28	22.9886	22.8919	0.147456	1
Other cancer	Cancer	Extracted teeth	Mouth/Dental/Oral	24	22.0513	21.9441	0.33871	1
Other cancer	Cancer	Fractured teeth	Mouth/Dental/Oral	11	9.86156	9.84411	0.35836	1
Other cancer	Cancer	Gingivitis (red, puffy gums)	Mouth/Dental/Oral	6	5.50088	5.49147	0.415666	1
Other cancer	Cancer	Overbite	Mouth/Dental/Oral	0	0.342738	0.342729	0.720876	1
Other cancer	Cancer	Retained deciduous (baby) teeth	Mouth/Dental/Oral	1	0.515028	0.514995	0.249585	1
Other cancer	Cancer	Underbite	Mouth/Dental/Oral	1	1.21224	1.21206	0.576434	1
Other cancer	Cancer	Other oral condition	Mouth/Dental/Oral	7	2.0848	2.08417	0.000331228	1
Other cancer	Cancer	Umbilical hernia	Skin	1	0.334576	0.33457	0.124986	1
Other cancer	Cancer	Alopecia (hair loss)	Skin	0	1.74508	1.74471	0.906775	1
Other cancer	Cancer	Atopic dermatitis (atopy)	Skin	9	3.23539	3.2344	0.000674527	1
Other cancer	Cancer	Chronic or recurrent hot spots	Skin	2	4.59181	4.58704	0.886888	1
Other cancer	Cancer	Chronic or recurrent skin infections	Skin	4	2.67653	2.67502	0.209204	1
Other cancer	Cancer	Contact dermatitis	Skin	0	1.49335	1.49316	0.889166	1
Other cancer	Cancer	Flea allergy dermatitis	Skin	3	2.07485	2.07413	0.260312	1
Other cancer	Cancer	Fleas	Skin	6	3.73734	3.7356	0.120863	1
Other cancer	Cancer	Food or medicine allergies that affect the skin	Skin	4	3.35434	3.35332	0.362198	1
Other cancer	Cancer	Lick granuloma	Skin	2	1.8918	1.89005	0.468634	1
Other cancer	Cancer	Non-specific dermatosis	Skin	1	1.31663	1.31647	0.60871	1
Other cancer	Cancer	Pododermatitis	Skin	0	0.212052	0.212047	0.67742	1
Other cancer	Cancer	Pruritis (itchy skin)	Skin	6	4.44505	4.44347	0.230361	1
Other cancer	Cancer	Pyoderma or bacterial dermatitis	Skin	1	1.00653	1.00644	0.502598	1
Other cancer	Cancer	Sarcoptic mange	Skin	1	0.483772	0.48375	0.228978	1
Other cancer	Cancer	Seasonal allergies	Skin	15	7.80513	7.79946	0.00499372	1
Other cancer	Cancer	Sebaceous cysts	Skin	10	5.88816	5.87701	0.0449311	1
Other cancer	Cancer	Seborrhea or seborrheic dermatitis (greasy skin)	Skin	0	0.400205	0.400156	0.736521	1
Other cancer	Cancer	Systemic demodectic mange	Skin	0	0.52704	0.527017	0.766078	1
Other cancer	Cancer	Ticks	Skin	8	3.13263	3.13158	0.0029752	1
Other cancer	Cancer	Other skin condition	Skin	9	3.51514	3.51389	0.00171688	1
Other cancer	Cancer	Murmur	Cardiac	10	7.58144	7.56224	0.189568	1
Other cancer	Cancer	Arrhythmia	Cardiac	3	0.907487	0.906966	0.0140025	1
Other cancer	Cancer	Cardiomyopathy	Cardiac	2	0.614708	0.614502	0.0385994	1
Other cancer	Cancer	Congestive heart failure	Cardiac	1	1.2991	1.29521	0.603654	1
Other cancer	Cancer	Hypertension (high blood pressure)	Cardiac	1	0.763827	0.762529	0.393403	1
Other cancer	Cancer	Valve disease	Cardiac	2	1.02218	1.02142	0.166645	1
Other cancer	Cancer	Tracheal stenosis (narrowing)	Respiratory	1	0.563311	0.563065	0.280297	1
Other cancer	Cancer	Chronic or recurrent cough	Respiratory	0	1.64802	1.64631	0.900502	1
Other cancer	Cancer	Chronic or recurrent rhinitis	Respiratory	0	0.307297	0.307267	0.710337	1
Other cancer	Cancer	Elongated soft palate	Respiratory	0	0.197695	0.19769	0.671708	1
Other cancer	Cancer	Pneumonia	Respiratory	2	0.7329	0.73284	0.0694163	1
Other cancer	Cancer	Tracheal collapse	Respiratory	1	1.15503	1.15266	0.557409	1
Other cancer	Cancer	Other respiratory condition	Respiratory	1	0.595766	0.595713	0.30023	1
Other cancer	Cancer	Anal sac impaction	Gastrointestinal	4	3.26275	3.26142	0.341551	1
Other cancer	Cancer	Bilious vomiting syndrome	Gastrointestinal	1	0.376438	0.376427	0.154734	1
Other cancer	Cancer	Bloat with torsion (GDV)	Gastrointestinal	1	0.51505	0.514662	0.249526	1
Other cancer	Cancer	Chronic or recurrent diarrhea	Gastrointestinal	6	3.02293	3.02219	0.0434031	1
Other cancer	Cancer	Chronic or recurrent vomiting	Gastrointestinal	2	1.25822	1.25808	0.2542	1
Other cancer	Cancer	Constipation	Gastrointestinal	0	0.340089	0.340076	0.720115	1
Other cancer	Cancer	Fecal incontinence	Gastrointestinal	0	0.712458	0.711487	0.800846	1
Other cancer	Cancer	Food or medicine allergies	Gastrointestinal	6	2.62323	2.62261	0.0185285	1
Other cancer	Cancer	Foreign body ingestion or blockage	Gastrointestinal	3	2.51728	2.51678	0.380458	1
Other cancer	Cancer	Hemorrhagic gastroenteritis (HGE) or stress colitis (acute)	Gastrointestinal	1	1.11355	1.1134	0.542848	1
Other cancer	Cancer	Other allergies	Gastrointestinal	1	0.467092	0.467072	0.217766	1
Other cancer	Cancer	Other gastrointestinal condition	Gastrointestinal	5	1.69232	1.69208	0.00549839	1
Other cancer	Cancer	Chronic inflammatory liver disease	Liver/Pancreas	1	0.82863	0.827254	0.425276	1
Other cancer	Cancer	Pancreatitis	Liver/Pancreas	8	3.56403	3.55969	0.00935739	1
Other cancer	Cancer	Other liver condition	Liver/Pancreas	2	1.52369	1.52264	0.349747	1
Other cancer	Cancer	Acute kidney failure	Kidney/Urinary	0	0.59551	0.594513	0.780043	1
Other cancer	Cancer	Chronic kidney disease	Kidney/Urinary	0	2.19574	2.18449	0.93131	1
Other cancer	Cancer	Proteinuria	Kidney/Urinary	2	0.480526	0.480376	0.0141784	1
Other cancer	Cancer	Urinary crystals or stones in bladder or urethra	Kidney/Urinary	2	2.0639	2.06317	0.517742	1
Other cancer	Cancer	Urinary incontinence	Kidney/Urinary	1	3.52055	3.51694	0.910532	1
Other cancer	Cancer	Urinary tract infection (chronic or recurrent)	Kidney/Urinary	4	3.63345	3.63137	0.423734	1
Other cancer	Cancer	Other kidney condition	Kidney/Urinary	1	1.15433	1.15411	0.557116	1
Other cancer	Cancer	Cryptorchid	Reproductive	0	0.242118	0.24211	0.688662	1
Other cancer	Cancer	Pyometra	Reproductive	0	0.267064	0.267036	0.697356	1
Other cancer	Cancer	Recessed vulva	Reproductive	2	0.355086	0.355067	0.00288562	1
Other cancer	Cancer	Vaginitis	Reproductive	0	0.171301	0.171298	0.660522	1
Other cancer	Cancer	Other reproductive condition	Reproductive	1	0.393082	0.39307	0.166511	1
Other cancer	Cancer	Cruciate ligament rupture	Bone/Orthopedic	4	5.94392	5.93341	0.787577	1
Other cancer	Cancer	Elbow dysplasia	Bone/Orthopedic	3	0.898829	0.898687	0.0133305	1
Other cancer	Cancer	Lameness (chronic or recurrent)	Bone/Orthopedic	4	2.95827	2.95604	0.272292	1
Other cancer	Cancer	Osteoarthritis	Bone/Orthopedic	23	17.0806	16.965	0.0753392	1
Other cancer	Cancer	Patellar luxation	Bone/Orthopedic	2	2.51375	2.51237	0.627078	1
Other cancer	Cancer	Rheumatoid arthritis	Bone/Orthopedic	0	1.92372	1.91005	0.91803	1
Other cancer	Cancer	Spondylosis	Bone/Orthopedic	3	1.02256	1.02137	0.0251947	1
Other cancer	Cancer	Other orthopedic condition	Bone/Orthopedic	7	3.47664	3.47508	0.0293753	1
Other cancer	Cancer	Degenerative myelopathy	Brain/Neurologic	0	0.793945	0.786182	0.81472	1
Other cancer	Cancer	Dementia or senility	Brain/Neurologic	3	2.2227	2.19013	0.299709	1
Other cancer	Cancer	Intervertebral disk disease (IVDD)	Bone/Orthopedic	3	2.42192	2.4186	0.355055	1
Other cancer	Cancer	Laryngeal paralysis	Brain/Neurologic	1	1.90925	1.87717	0.746539	1
Other cancer	Cancer	Seizures (including epilepsy)	Brain/Neurologic	5	3.44305	3.44042	0.200623	1
Other cancer	Cancer	Vestibular disease	Brain/Neurologic	2	2.03703	2.00934	0.510419	1
Other cancer	Cancer	Other neurologic condition	Brain/Neurologic	4	1.47385	1.47323	0.0187054	1
Other cancer	Cancer	Addison's disease (hypoadrenocorticism; low adrenal function)	Endocrine	1	0.427537	0.427501	0.190638	1
Other cancer	Cancer	Cushing's disease (hyperadrenocorticism; excess adrenal function)	Endocrine	5	1.65002	1.64406	0.004492	1
Other cancer	Cancer	Diabetes mellitus (common diabetes which causes high blood sugar)	Endocrine	0	0.553097	0.552908	0.771511	1
Other cancer	Cancer	Hypothyroidism (low thyroid function)	Endocrine	8	4.01474	4.00292	0.0231908	1
Other cancer	Cancer	Anemia	Hematopoietic	1	0.435509	0.435426	0.196148	1
Other cancer	Cancer	Other congenital disorder	Other congenital disorder	2	0.683335	0.683296	0.0555986	1
Other cancer	Cancer	Anaplasmosis	Infection/Parasites	0	1.49082	1.49047	0.888982	1
Other cancer	Cancer	Bordetella and/or parainfluenza (kennel cough)	Infection/Parasites	5	4.36943	4.36815	0.381438	1
Other cancer	Cancer	Coccidia	Infection/Parasites	2	1.05827	1.05822	0.179976	1
Other cancer	Cancer	Dermatophytosis (ringworm)	Infection/Parasites	0	0.33348	0.33347	0.718194	1
Other cancer	Cancer	Ehrlichiosis	Infection/Parasites	1	1.10305	1.1029	0.539082	1
Other cancer	Cancer	Fever of unknown origin	Infection/Parasites	0	0.287311	0.287303	0.704028	1
Other cancer	Cancer	Gastrointestinal parasites	Infection/Parasites	4	1.76818	1.76798	0.0466254	1
Other cancer	Cancer	Giardia	Infection/Parasites	7	5.45963	5.45808	0.254841	1
Other cancer	Cancer	Heartworm infection	Infection/Parasites	0	1.81024	1.80991	0.91078	1
Other cancer	Cancer	Hookworms	Infection/Parasites	2	1.98491	1.98469	0.495726	1
Other cancer	Cancer	Lyme disease	Infection/Parasites	6	3.88211	3.87929	0.141121	1
Other cancer	Cancer	MRSA/MRSP	Infection/Parasites	0	0.27715	0.277121	0.700722	1
Other cancer	Cancer	Parvovirus	Infection/Parasites	1	0.78823	0.788182	0.405733	1
Other cancer	Cancer	Roundworms	Infection/Parasites	5	2.35178	2.35145	0.0420863	1
Other cancer	Cancer	Tapeworms	Infection/Parasites	6	3.1875	3.18663	0.0575668	1
Other cancer	Cancer	Whipworms	Infection/Parasites	2	0.948507	0.948439	0.140139	1
Other cancer	Cancer	Other infectious disease	Infection/Parasites	2	1.28983	1.28969	0.265872	1
Other cancer	Cancer	Chocolate	Toxin Consumption	5	5.83536	5.83138	0.635303	1
Other cancer	Cancer	Grapes or raisins	Toxin Consumption	2	1.75226	1.75202	0.425767	1
Other cancer	Cancer	Ingestion of human medications	Toxin Consumption	2	1.33991	1.33979	0.284246	1
Other cancer	Cancer	Ingestion of recreational drugs	Toxin Consumption	1	0.875906	0.87585	0.447256	1
Other cancer	Cancer	Mouse or rat bait/poison (Warfarin)	Toxin Consumption	1	0.602375	0.60233	0.304208	1
Other cancer	Cancer	Mouse or rat bait/poison (Other/Unknown)	Toxin Consumption	0	0.797191	0.797102	0.814046	1
Other cancer	Cancer	Overdose of medications prescribed to the dog	Toxin Consumption	0	0.553259	0.553222	0.771513	1
Other cancer	Cancer	Other ToxinConsumption	Toxin Consumption	2	2.11085	2.11053	0.530412	1
Other cancer	Cancer	Dog bite	Trauma	19	13.9311	13.9082	0.087044	1
Other cancer	Cancer	Bite wound from another animal	Trauma	4	1.57085	1.57048	0.0262885	1
Other cancer	Cancer	Fall from height	Trauma	1	1.95752	1.95669	0.753178	1
Other cancer	Cancer	Fractured bone		79	78.3873	77.8638	0.472323	1
Other cancer	Cancer	Head trauma due to any cause	Trauma	1	0.741281	0.741214	0.381895	1
Other cancer	Cancer	Hit by car or other vehicle	Trauma	0	2.00231	2.00177	0.921498	1
Other cancer	Cancer	Kicked by horse or other large animal	Trauma	0	0.45823	0.458206	0.75078	1
Other cancer	Cancer	Laceration	Trauma	3	3.94901	3.94755	0.68355	1
Other cancer	Cancer	Penetrating wound (such as a stick)	Trauma	1	2.03156	2.03112	0.76541	1
Other cancer	Cancer	Snakebite	Trauma	1	0.74864	0.748562	0.385708	1
Other cancer	Cancer	Tail injury	Trauma	2	1.78069	1.78027	0.434722	1
Other cancer	Cancer	Torn or broken toenail	Trauma	13	6.63069	6.62571	0.00667239	1
Other cancer	Cancer	Other trauma	Trauma	7	6.09979	6.09604	0.357704	1
Other cancer	Cancer	Other Immune	Immune-mediated	0	0.491261	0.491231	0.758324	1
Blindness	Eye	Keratoconjunctivitis sicca (KCS)	Eye	17	9.81574	9.75335	0.0107125	1
Blindness	Eye	Third eyelid prolapse (cherry eye)	Eye	2	2.80928	2.80819	0.685427	1
Blindness	Eye	Conjunctivitis	Eye	8	7.63078	7.62614	0.44682	1
Blindness	Eye	Corneal ulcer	Eye	14	9.53965	9.49251	0.0738506	1
Blindness	Eye	Entropion (eyelid rolled in)	Eye	5	1.36395	1.36379	0.00092425	1
Blindness	Eye	Iris cyst	Eye	0	0.998231	0.997747	0.841189	1
Blindness	Eye	Nuclear sclerosis	Eye	10	9.08892	8.95422	0.380386	1
Blindness	Eye	Ear Infection	Ear/Nose/Throat	27	26.2427	26.1535	0.441136	1
Blindness	Eye	Ear Mites	Ear/Nose/Throat	6	3.61417	3.61276	0.1047	1
Blindness	Eye	Hearing loss (incompletely deaf)	Ear/Nose/Throat	42	35.0409	33.5188	0.114679	1
Blindness	Eye	Hematoma	Ear/Nose/Throat	3	3.44956	3.44296	0.595719	1
Blindness	Eye	Rhinitis	Ear/Nose/Throat	2	1.68666	1.686	0.404654	1
Blindness	Eye	Other ear condition	Ear/Nose/Throat	6	5.11986	5.11557	0.348586	1
Blindness	Eye	Dental calculus (yellow build-up on teeth)	Mouth/Dental/Oral	99	102.545	99.8088	0.638651	1
Blindness	Eye	Extracted teeth	Mouth/Dental/Oral	98	110.479	106.822	0.886364	1
Blindness	Eye	Fractured teeth	Mouth/Dental/Oral	35	35.2042	34.9285	0.513784	1
Blindness	Eye	Gingivitis (red, puffy gums)	Mouth/Dental/Oral	17	25.932	25.6391	0.961134	1
Blindness	Eye	Overbite	Mouth/Dental/Oral	2	1.6214	1.62099	0.383095	1
Blindness	Eye	Retained deciduous (baby) teeth	Mouth/Dental/Oral	2	3.46396	3.46161	0.784314	1
Blindness	Eye	Underbite	Mouth/Dental/Oral	7	6.0162	6.0098	0.344098	1
Blindness	Eye	Other oral condition	Mouth/Dental/Oral	12	8.4139	8.39788	0.107955	1
Blindness	Eye	Umbilical hernia	Skin	0	1.36113	1.36093	0.878346	1
Blindness	Eye	Alopecia (hair loss)	Skin	12	6.45054	6.44321	0.0143987	1
Blindness	Eye	Atopic dermatitis (atopy)	Skin	8	10.7673	10.7527	0.800641	1
Blindness	Eye	Chronic or recurrent hot spots	Skin	17	13.0585	13.0251	0.137392	1
Blindness	Eye	Chronic or recurrent skin infections	Skin	8	8.62145	8.60544	0.583886	1
Blindness	Eye	Contact dermatitis	Skin	4	4.68855	4.68622	0.624785	1
Blindness	Eye	Flea allergy dermatitis	Skin	12	7.82344	7.80922	0.0675143	1
Blindness	Eye	Fleas	Skin	11	13.9746	13.9396	0.787194	1
Blindness	Eye	Food or medicine allergies that affect the skin	Skin	11	9.95798	9.94789	0.370557	1
Blindness	Eye	Lick granuloma	Skin	7	5.45466	5.44392	0.253883	1
Blindness	Eye	Non-specific dermatosis	Skin	2	3.90134	3.8998	0.832178	1
Blindness	Eye	Pododermatitis	Skin	1	0.63493	0.634881	0.323414	1
Blindness	Eye	Pruritis (itchy skin)	Skin	17	15.06	15.0349	0.30842	1
Blindness	Eye	Pyoderma or bacterial dermatitis	Skin	4	3.09136	3.09038	0.302622	1
Blindness	Eye	Sarcoptic mange	Skin	4	1.53986	1.53959	0.0237002	1
Blindness	Eye	Seasonal allergies	Skin	28	25.2822	25.206	0.294136	1
Blindness	Eye	Sebaceous cysts	Skin	21	21.2506	21.0979	0.521754	1
Blindness	Eye	Seborrhea or seborrheic dermatitis (greasy skin)	Skin	2	1.64726	1.64625	0.391689	1
Blindness	Eye	Systemic demodectic mange	Skin	0	1.38911	1.38897	0.880735	1
Blindness	Eye	Ticks	Skin	4	10.2769	10.2623	0.974966	1
Blindness	Eye	Other skin condition	Skin	13	11.6521	11.6343	0.346353	1
Blindness	Eye	Murmur	Cardiac	32	38.4307	37.7457	0.852383	1
Blindness	Eye	Arrhythmia	Cardiac	4	3.27077	3.26495	0.343262	1
Blindness	Eye	Cardiomyopathy	Cardiac	2	2.14377	2.14171	0.539129	1
Blindness	Eye	Congestive heart failure	Cardiac	8	7.64677	7.50562	0.448706	1
Blindness	Eye	Hypertension (high blood pressure)	Cardiac	3	3.68926	3.6622	0.640642	1
Blindness	Eye	Valve disease	Cardiac	4	5.31233	5.28678	0.715916	1
Blindness	Eye	Other Cardiac	Cardiac	3	3.17116	3.16564	0.538318	1
Blindness	Eye	Tracheal stenosis (narrowing)	Respiratory	7	3.48804	3.47567	0.0297972	1
Blindness	Eye	Chronic or recurrent bronchitis	Respiratory	3	1.96009	1.95812	0.228696	1
Blindness	Eye	Chronic or recurrent cough	Respiratory	12	8.29387	8.23662	0.0982901	1
Blindness	Eye	Chronic or recurrent rhinitis	Respiratory	1	1.26418	1.26355	0.592904	1
Blindness	Eye	Elongated soft palate	Respiratory	2	1.05898	1.05871	0.180212	1
Blindness	Eye	Pneumonia	Respiratory	2	2.28355	2.28286	0.574431	1
Blindness	Eye	Tracheal collapse	Respiratory	12	8.3642	8.24416	0.102708	1
Blindness	Eye	Other respiratory condition	Respiratory	3	2.60299	2.60123	0.402781	1
Blindness	Eye	Anal sac impaction	Gastrointestinal	13	12.9764	12.944	0.497386	1
Blindness	Eye	Bilious vomiting syndrome	Gastrointestinal	0	1.44489	1.44463	0.885346	1
Blindness	Eye	Bloat with torsion (GDV)	Gastrointestinal	3	1.29783	1.29664	0.067479	1
Blindness	Eye	Chronic or recurrent diarrhea	Gastrointestinal	13	9.95649	9.94566	0.167255	1
Blindness	Eye	Chronic or recurrent vomiting	Gastrointestinal	7	5.00365	4.99994	0.185982	1
Blindness	Eye	Constipation	Gastrointestinal	3	1.47162	1.4712	0.103821	1
Blindness	Eye	Fecal incontinence	Gastrointestinal	7	2.45594	2.44989	0.00184711	1
Blindness	Eye	Food or medicine allergies	Gastrointestinal	11	8.1894	8.18197	0.162906	1
Blindness	Eye	Foreign body ingestion or blockage	Gastrointestinal	7	7.75548	7.74971	0.606951	1
Blindness	Eye	Hemorrhagic gastroenteritis (HGE) or stress colitis (acute)	Gastrointestinal	5	4.35542	4.35196	0.378667	1
Blindness	Eye	Other allergies	Gastrointestinal	1	1.63163	1.63127	0.689538	1
Blindness	Eye	Other gastrointestinal condition	Gastrointestinal	5	6.15175	6.14685	0.678873	1
Blindness	Eye	Chronic inflammatory liver disease	Liver/Pancreas	2	3.79366	3.76975	0.822208	1
Blindness	Eye	Pancreatitis	Liver/Pancreas	17	16.7935	16.6623	0.479826	1
Blindness	Eye	Other liver condition	Liver/Pancreas	5	6.84726	6.82173	0.760299	1
Blindness	Eye	Acute kidney failure	Kidney/Urinary	2	2.2441	2.23593	0.564837	1
Blindness	Eye	Chronic kidney disease	Kidney/Urinary	8	9.91412	9.73447	0.730226	1
Blindness	Eye	Proteinuria	Kidney/Urinary	4	1.97905	1.97674	0.0753011	1
Blindness	Eye	Urinary crystals or stones in bladder or urethra	Kidney/Urinary	9	9.95807	9.92999	0.619449	1
Blindness	Eye	Urinary incontinence	Kidney/Urinary	14	11.6528	11.6098	0.245448	1
Blindness	Eye	Urinary tract infection (chronic or recurrent)	Kidney/Urinary	15	12.9967	12.9609	0.288952	1
Blindness	Eye	Other kidney condition	Kidney/Urinary	3	4.41331	4.40901	0.749552	1
Blindness	Eye	Cryptorchid	Reproductive	1	0.881999	0.881845	0.450001	1
Blindness	Eye	Pyometra	Reproductive	0	1.06352	1.06292	0.848863	1
Blindness	Eye	Recessed vulva	Reproductive	0	0.981515	0.981408	0.839101	1
Blindness	Eye	Vaginitis	Reproductive	0	0.597362	0.597308	0.780217	1
Blindness	Eye	Other reproductive condition	Reproductive	1	1.4616	1.46133	0.648714	1
Blindness	Eye	Cruciate ligament rupture	Bone/Orthopedic	16	15.955	15.8939	0.495502	1
Blindness	Eye	Elbow dysplasia	Bone/Orthopedic	1	2.40866	2.40783	0.818009	1
Blindness	Eye	Hip dysplasia	Bone/Orthopedic	11	9.40711	9.39035	0.301598	1
Blindness	Eye	Lameness (chronic or recurrent)	Bone/Orthopedic	6	9.03269	9.0136	0.843785	1
Blindness	Eye	Osteoarthritis	Bone/Orthopedic	41	53.9156	52.5769	0.962562	1
Blindness	Eye	Patellar luxation	Bone/Orthopedic	14	15.8172	15.7405	0.676533	1
Blindness	Eye	Rheumatoid arthritis	Bone/Orthopedic	5	6.12215	6.03478	0.67609	1
Blindness	Eye	Spondylosis	Bone/Orthopedic	7	3.14585	3.13879	0.0147985	1
Blindness	Eye	Other orthopedic condition	Bone/Orthopedic	11	12.2608	12.2346	0.640744	1
Blindness	Eye	Degenerative myelopathy	Brain/Neurologic	3	2.31757	2.28537	0.325843	1
Blindness	Eye	Dementia or senility	Brain/Neurologic	20	9.59713	9.17654	0.000297254	1
Blindness	Eye	Intervertebral disk disease (IVDD)	Bone/Orthopedic	8	13.0954	12.9633	0.921498	1
Blindness	Eye	Laryngeal paralysis	Brain/Neurologic	2	4.72631	4.59237	0.898349	1
Blindness	Eye	Seizures (including epilepsy)	Brain/Neurologic	25	13.8406	13.7821	0.00132368	1
Blindness	Eye	Vestibular disease	Brain/Neurologic	11	7.27751	7.04453	0.0803808	1
Blindness	Eye	Other neurologic condition	Brain/Neurologic	3	5.65339	5.6428	0.868003	1
Blindness	Eye	Addison's disease (hypoadrenocorticism; low adrenal function)	Endocrine	3	1.3583	1.35792	0.0794432	1
Blindness	Eye	Cushing's disease (hyperadrenocorticism; excess adrenal function)	Endocrine	7	7.46539	7.364	0.568084	1
Blindness	Eye	Hypothyroidism (low thyroid function)	Endocrine	6	12.5085	12.4227	0.967597	1
Blindness	Eye	Anemia	Hematopoietic	0	1.66635	1.66512	0.901709	1
Blindness	Eye	Other congenital disorder	Other congenital disorder	3	2.5599	2.55901	0.391614	1
Blindness	Eye	Anaplasmosis	Infection/Parasites	3	4.60923	4.60569	0.773326	1
Blindness	Eye	Bordetella and/or parainfluenza (kennel cough)	Infection/Parasites	8	13.3568	13.3425	0.928745	1
Blindness	Eye	Coccidia	Infection/Parasites	0	3.5328	3.53197	0.969932	1
Blindness	Eye	Dermatophytosis (ringworm)	Infection/Parasites	0	0.98006	0.97997	0.838919	1
Blindness	Eye	Ehrlichiosis	Infection/Parasites	2	3.06237	3.0613	0.728136	1
Blindness	Eye	Fever of unknown origin	Infection/Parasites	1	0.992589	0.992462	0.497032	1
Blindness	Eye	Gastrointestinal parasites	Infection/Parasites	8	5.33628	5.33414	0.124386	1
Blindness	Eye	Giardia	Infection/Parasites	18	17.4672	17.4465	0.449248	1
Blindness	Eye	Heartworm infection	Infection/Parasites	9	5.11275	5.11001	0.042751	1
Blindness	Eye	Hookworms	Infection/Parasites	3	5.96858	5.96636	0.88788	1
Blindness	Eye	Lyme disease	Infection/Parasites	6	12.4806	12.4488	0.966877	1
Blindness	Eye	MRSA/MRSP	Infection/Parasites	0	0.871973	0.87176	0.824825	1
Blindness	Eye	Parvovirus	Infection/Parasites	1	2.14162	2.14128	0.782352	1
Blindness	Eye	Roundworms	Infection/Parasites	9	6.88249	6.87937	0.209738	1
Blindness	Eye	Tapeworms	Infection/Parasites	5	9.98109	9.97075	0.942656	1
Blindness	Eye	Whipworms	Infection/Parasites	1	2.82774	2.82707	0.861491	1
Blindness	Eye	Other infectious disease	Infection/Parasites	2	4.03428	4.03266	0.844472	1
Blindness	Eye	Chocolate	Toxin Consumption	15	22.0388	21.9551	0.933478	1
Blindness	Eye	Grapes or raisins	Toxin Consumption	3	5.83454	5.83091	0.879774	1
Blindness	Eye	Ingestion of human medications	Toxin Consumption	4	4.66812	4.66605	0.621452	1
Blindness	Eye	Ingestion of recreational drugs	Toxin Consumption	4	3.36691	3.36556	0.365012	1
Blindness	Eye	Mouse or rat bait/poison (Warfarin)	Toxin Consumption	2	2.02017	2.01952	0.505661	1
Blindness	Eye	Mouse or rat bait/poison (Other/Unknown)	Toxin Consumption	3	2.69518	2.69392	0.426332	1
Blindness	Eye	Overdose of medications prescribed to the dog	Toxin Consumption	1	1.80068	1.80022	0.724665	1
Blindness	Eye	Other ToxinConsumption	Toxin Consumption	9	7.88846	7.88104	0.346073	1
Blindness	Eye	Dog bite	Trauma	35	45.2617	44.9625	0.937036	1
Blindness	Eye	Bite wound from another animal	Trauma	2	5.41904	5.41345	0.92915	1
Blindness	Eye	Fall from height	Trauma	16	8.08597	8.06582	0.00266327	1
Blindness	Eye	Fractured bone		302	271.137	262.183	0.0283208	1
Blindness	Eye	Head trauma due to any cause	Trauma	5	2.78681	2.78541	0.0924048	1
Blindness	Eye	Hit by car or other vehicle	Trauma	4	6.39187	6.38537	0.828067	1
Blindness	Eye	Kicked by horse or other large animal	Trauma	1	1.37578	1.37553	0.625668	1
Blindness	Eye	Laceration	Trauma	5	10.963	10.952	0.964216	1
Blindness	Eye	Penetrating wound (such as a stick)	Trauma	5	5.72949	5.72601	0.619762	1
Blindness	Eye	Snakebite	Trauma	1	2.19478	2.19409	0.790053	1
Blindness	Eye	Tail injury	Trauma	4	4.56382	4.56148	0.604107	1
Blindness	Eye	Torn or broken toenail	Trauma	18	20.5366	20.4812	0.71243	1
Blindness	Eye	Other trauma	Trauma	22	20.1644	20.111	0.341152	1
Blindness	Eye	Other Immune	Immune-mediated	4	1.69839	1.69792	0.03867	1
Cataracts	Eye	Glaucoma	Eye	44	25.3866	24.7277	9.08761e-05	1
Cataracts	Eye	Keratoconjunctivitis sicca (KCS)	Eye	56	44.5048	43.5113	0.040695	1
Cataracts	Eye	Third eyelid prolapse (cherry eye)	Eye	8	12.0296	12.0075	0.877563	1
Cataracts	Eye	Conjunctivitis	Eye	50	32.1468	32.043	0.000805466	1
Cataracts	Eye	Corneal ulcer	Eye	52	43.3511	42.5891	0.0925375	1
Cataracts	Eye	Entropion (eyelid rolled in)	Eye	5	6.28303	6.27802	0.695697	1
Cataracts	Eye	Iris cyst	Eye	5	5.09176	5.08033	0.516236	1
Cataracts	Eye	Nuclear sclerosis	Eye	23	46.3823	44.3816	0.999776	1
Cataracts	Eye	Uveitis	Eye	15	8.01366	7.99368	0.00673642	1
Cataracts	Eye	Other eye condition	Eye	80	58.9789	58.207	0.00293192	1
Cataracts	Eye	Ear Infection	Ear/Nose/Throat	142	126.28	123.869	0.0789156	1
Cataracts	Eye	Ear Mites	Ear/Nose/Throat	23	16.2854	16.2514	0.0478948	1
Cataracts	Eye	Hematoma	Ear/Nose/Throat	13	19.0494	18.8718	0.918119	1
Cataracts	Eye	Rhinitis	Ear/Nose/Throat	10	7.66381	7.65065	0.199163	1
Cataracts	Eye	Other ear condition	Ear/Nose/Throat	17	24.1403	24.0392	0.927347	1
Cataracts	Eye	Dental calculus (yellow build-up on teeth)	Mouth/Dental/Oral	558	488.262	428.248	0.000375951	1
Cataracts	Eye	Extracted teeth	Mouth/Dental/Oral	480	519.939	441.766	0.971297	1
Cataracts	Eye	Fractured teeth	Mouth/Dental/Oral	142	175.726	168.858	0.995276	1
Cataracts	Eye	Gingivitis (red, puffy gums)	Mouth/Dental/Oral	113	122.977	117.605	0.82122	1
Cataracts	Eye	Overbite	Mouth/Dental/Oral	3	6.66192	6.65407	0.922137	1
Cataracts	Eye	Retained deciduous (baby) teeth	Mouth/Dental/Oral	11	11.6666	11.6343	0.577473	1
Cataracts	Eye	Underbite	Mouth/Dental/Oral	28	25.4128	25.2745	0.303411	1
Cataracts	Eye	Other oral condition	Mouth/Dental/Oral	39	38.8419	38.5147	0.489835	1
Cataracts	Eye	Umbilical hernia	Skin	5	5.13604	5.13283	0.523941	1
Cataracts	Eye	Alopecia (hair loss)	Skin	37	30.484	30.3138	0.118309	1
Cataracts	Eye	Atopic dermatitis (atopy)	Skin	50	50.282	49.9171	0.515921	1
Cataracts	Eye	Chronic or recurrent hot spots	Skin	84	66.4068	65.4828	0.0148483	1
Cataracts	Eye	Chronic or recurrent skin infections	Skin	51	42.4896	42.1004	0.0948244	1
Cataracts	Eye	Contact dermatitis	Skin	21	21.6413	21.5817	0.554896	1
Cataracts	Eye	Flea allergy dermatitis	Skin	39	37.8505	37.5256	0.425579	1
Cataracts	Eye	Fleas	Skin	71	66.033	65.202	0.269235	1
Cataracts	Eye	Food or medicine allergies that affect the skin	Skin	53	45.966	45.7035	0.149063	1
Cataracts	Eye	Lick granuloma	Skin	34	28.7075	28.4329	0.160467	1
Cataracts	Eye	Non-specific dermatosis	Skin	23	18.7827	18.7371	0.164958	1
Cataracts	Eye	Pododermatitis	Skin	4	2.86754	2.86642	0.251784	1
Cataracts	Eye	Pruritis (itchy skin)	Skin	80	68.7402	68.1169	0.0862392	1
Cataracts	Eye	Pyoderma or bacterial dermatitis	Skin	14	14.0262	14.0015	0.502789	1
Cataracts	Eye	Sarcoptic mange	Skin	9	7.42025	7.41221	0.280874	1
Cataracts	Eye	Seasonal allergies	Skin	138	118.98	117.004	0.0393419	1
Cataracts	Eye	Sebaceous cysts	Skin	108	108.803	105.27	0.531192	1
Cataracts	Eye	Seborrhea or seborrheic dermatitis (greasy skin)	Skin	6	7.96646	7.94655	0.757281	1
Cataracts	Eye	Systemic demodectic mange	Skin	10	6.48493	6.4802	0.0836662	1
Cataracts	Eye	Ticks	Skin	50	48.8401	48.4666	0.433837	1
Cataracts	Eye	Other skin condition	Skin	65	55.1892	54.7324	0.0924008	1
Cataracts	Eye	Murmur	Cardiac	182	179.144	166.847	0.412494	1
Cataracts	Eye	Arrhythmia	Cardiac	22	16.4307	16.3204	0.084009	1
Cataracts	Eye	Cardiomyopathy	Cardiac	13	11.0214	10.9775	0.275198	1
Cataracts	Eye	Congestive heart failure	Cardiac	37	35.483	33.8392	0.397133	1
Cataracts	Eye	Hypertension (high blood pressure)	Cardiac	25	18.175	17.8263	0.0529937	1
Cataracts	Eye	Valve disease	Cardiac	20	25.009	24.6376	0.843545	1
Cataracts	Eye	Other Cardiac	Cardiac	20	14.5238	14.437	0.0747571	1
Cataracts	Eye	Tracheal stenosis (narrowing)	Respiratory	17	15.724	15.5519	0.373133	1
Cataracts	Eye	Chronic or recurrent bronchitis	Respiratory	10	9.47953	9.4442	0.432756	1
Cataracts	Eye	Chronic or recurrent cough	Respiratory	42	39.0069	38.1591	0.314003	1
Cataracts	Eye	Chronic or recurrent rhinitis	Respiratory	12	6.20308	6.19075	0.00990737	1
Cataracts	Eye	Elongated soft palate	Respiratory	3	4.18265	4.17807	0.718567	1
Cataracts	Eye	Pneumonia	Respiratory	10	10.7088	10.6917	0.585801	1
Cataracts	Eye	Tracheal collapse	Respiratory	45	35.9405	34.427	0.0612911	1
Cataracts	Eye	Other respiratory condition	Respiratory	16	11.9314	11.8974	0.119089	1
Cataracts	Eye	Anal sac impaction	Gastrointestinal	59	60.7811	60.0532	0.590892	1
Cataracts	Eye	Bilious vomiting syndrome	Gastrointestinal	7	6.42621	6.42029	0.410425	1
Cataracts	Eye	Bloat with torsion (GDV)	Gastrointestinal	6	6.96287	6.93161	0.642714	1
Cataracts	Eye	Chronic or recurrent diarrhea	Gastrointestinal	57	44.3539	44.1028	0.0284391	1
Cataracts	Eye	Chronic or recurrent vomiting	Gastrointestinal	22	22.0438	21.9651	0.503731	1
Cataracts	Eye	Constipation	Gastrointestinal	3	6.61976	6.61098	0.920408	1
Cataracts	Eye	Fecal incontinence	Gastrointestinal	15	12.8917	12.7726	0.277621	1
Cataracts	Eye	Food or medicine allergies	Gastrointestinal	35	37.4559	37.2726	0.656256	1
Cataracts	Eye	Foreign body ingestion or blockage	Gastrointestinal	31	34.9091	34.7665	0.746329	1
Cataracts	Eye	Hemorrhagic gastroenteritis (HGE) or stress colitis (acute)	Gastrointestinal	20	20.2066	20.1299	0.518366	1
Cataracts	Eye	Other allergies	Gastrointestinal	5	7.42311	7.41473	0.813232	1
Cataracts	Eye	Other gastrointestinal condition	Gastrointestinal	24	27.6437	27.5331	0.756287	1
Cataracts	Eye	Chronic inflammatory liver disease	Liver/Pancreas	16	18.9511	18.6176	0.752995	1
Cataracts	Eye	Pancreatitis	Liver/Pancreas	77	80.3194	77.9233	0.646554	1
Cataracts	Eye	Other liver condition	Liver/Pancreas	32	33.5719	33.1076	0.607644	1
Cataracts	Eye	Acute kidney failure	Kidney/Urinary	12	11.7397	11.6012	0.469538	1
Cataracts	Eye	Chronic kidney disease	Kidney/Urinary	54	51.3571	48.5231	0.352194	1
Cataracts	Eye	Proteinuria	Kidney/Urinary	12	9.95843	9.91312	0.258356	1
Cataracts	Eye	Urinary crystals or stones in bladder or urethra	Kidney/Urinary	38	45.7606	45.1893	0.875843	1
Cataracts	Eye	Urinary incontinence	Kidney/Urinary	77	62.8782	61.4945	0.0358648	1
Cataracts	Eye	Urinary tract infection (chronic or recurrent)	Kidney/Urinary	67	64.1622	63.1401	0.360496	1
Cataracts	Eye	Other kidney condition	Kidney/Urinary	23	21.5761	21.4703	0.379311	1
Cataracts	Eye	Cryptorchid	Reproductive	3	3.10132	3.09896	0.522948	1
Cataracts	Eye	Pyometra	Reproductive	3	5.32042	5.30334	0.843179	1
Cataracts	Eye	Recessed vulva	Reproductive	4	4.20647	4.20367	0.540107	1
Cataracts	Eye	Vaginitis	Reproductive	4	2.34998	2.349	0.140833	1
Cataracts	Eye	Other reproductive condition	Reproductive	10	5.80089	5.79592	0.0405622	1
Cataracts	Eye	Cruciate ligament rupture	Bone/Orthopedic	79	87.5742	85.5767	0.823002	1
Cataracts	Eye	Elbow dysplasia	Bone/Orthopedic	7	11.7183	11.6954	0.916157	1
Cataracts	Eye	Hip dysplasia	Bone/Orthopedic	47	50.003	49.4491	0.665327	1
Cataracts	Eye	Lameness (chronic or recurrent)	Bone/Orthopedic	42	46.809	46.2876	0.760167	1
Cataracts	Eye	Osteoarthritis	Bone/Orthopedic	318	301.197	266.543	0.15169	1
Cataracts	Eye	Patellar luxation	Bone/Orthopedic	53	65.7745	64.3389	0.944376	1
Cataracts	Eye	Rheumatoid arthritis	Bone/Orthopedic	34	34.0694	32.4865	0.504859	1
Cataracts	Eye	Spondylosis	Bone/Orthopedic	14	16.9647	16.8021	0.765245	1
Cataracts	Eye	Other orthopedic condition	Bone/Orthopedic	51	58.8719	58.2407	0.848844	1
Cataracts	Eye	Degenerative myelopathy	Brain/Neurologic	12	13.1299	12.5231	0.625249	1
Cataracts	Eye	Dementia or senility	Brain/Neurologic	70	48.9788	43.1958	0.000690907	1
Cataracts	Eye	Intervertebral disk disease (IVDD)	Bone/Orthopedic	47	60.3915	58.3977	0.960147	1
Cataracts	Eye	Laryngeal paralysis	Brain/Neurologic	27	27.8523	24.8264	0.567907	1
Cataracts	Eye	Seizures (including epilepsy)	Brain/Neurologic	70	66.0761	64.9072	0.313114	1
Cataracts	Eye	Vestibular disease	Brain/Neurologic	39	39.6746	35.903	0.544824	1
Cataracts	Eye	Other neurologic condition	Brain/Neurologic	35	27.3879	27.1751	0.0721152	1
Cataracts	Eye	Addison's disease (hypoadrenocorticism; low adrenal function)	Endocrine	5	6.90668	6.8966	0.766092	1
Cataracts	Eye	Cushing's disease (hyperadrenocorticism; excess adrenal function)	Endocrine	35	38.0358	36.5589	0.692198	1
Cataracts	Eye	Hypothyroidism (low thyroid function)	Endocrine	53	66.9163	64.9345	0.957914	1
Cataracts	Eye	Anemia	Hematopoietic	9	8.36044	8.33603	0.412346	1
Cataracts	Eye	Other congenital disorder	Other congenital disorder	9	11.1773	11.1584	0.74274	1
Cataracts	Eye	Anaplasmosis	Infection/Parasites	18	22.5638	22.4719	0.832158	1
Cataracts	Eye	Bordetella and/or parainfluenza (kennel cough)	Infection/Parasites	59	59.3137	58.949	0.516297	1
Cataracts	Eye	Coccidia	Infection/Parasites	12	13.2855	13.2708	0.637908	1
Cataracts	Eye	Dermatophytosis (ringworm)	Infection/Parasites	7	4.59187	4.58914	0.13048	1
Cataracts	Eye	Ehrlichiosis	Infection/Parasites	10	15.1254	15.0923	0.906467	1
Cataracts	Eye	Fever of unknown origin	Infection/Parasites	5	4.54339	4.54038	0.415161	1
Cataracts	Eye	Gastrointestinal parasites	Infection/Parasites	29	23.616	23.5594	0.133667	1
Cataracts	Eye	Giardia	Infection/Parasites	60	70.667	70.2337	0.89846	1
Cataracts	Eye	Heartworm infection	Infection/Parasites	29	25.1444	25.0535	0.220562	1
Cataracts	Eye	Hookworms	Infection/Parasites	27	24.7657	24.7145	0.326561	1
Cataracts	Eye	Lyme disease	Infection/Parasites	60	62.3066	61.4984	0.61567	1
Cataracts	Eye	MRSA/MRSP	Infection/Parasites	3	4.20173	4.1966	0.721272	1
Cataracts	Eye	Parvovirus	Infection/Parasites	13	9.6689	9.65893	0.1419	1
Cataracts	Eye	Roundworms	Infection/Parasites	47	28.9579	28.8844	0.000393927	1
Cataracts	Eye	Tapeworms	Infection/Parasites	51	46.6688	46.3842	0.262402	1
Cataracts	Eye	Whipworms	Infection/Parasites	15	13.1011	13.0813	0.299781	1
Cataracts	Eye	Other infectious disease	Infection/Parasites	23	18.5798	18.5369	0.152291	1
Cataracts	Eye	Chocolate	Toxin Consumption	121	104.315	102.314	0.0495162	1
Cataracts	Eye	Grapes or raisins	Toxin Consumption	25	26.4495	26.3603	0.611149	1
Cataracts	Eye	Ingestion of human medications	Toxin Consumption	21	20.5717	20.5219	0.462338	1
Cataracts	Eye	Ingestion of recreational drugs	Toxin Consumption	19	14.8367	14.806	0.139631	1
Cataracts	Eye	Mouse or rat bait/poison (Warfarin)	Toxin Consumption	8	9.71578	9.69971	0.709153	1
Cataracts	Eye	Mouse or rat bait/poison (Other/Unknown)	Toxin Consumption	8	13.4085	13.3749	0.930415	1
Cataracts	Eye	Overdose of medications prescribed to the dog	Toxin Consumption	7	8.88029	8.86724	0.736123	1
Cataracts	Eye	Other ToxinConsumption	Toxin Consumption	37	34.4692	34.307	0.332839	1
Cataracts	Eye	Dog bite	Trauma	206	218.979	211.127	0.814129	1
Cataracts	Eye	Bite wound from another animal	Trauma	26	26.6584	26.5175	0.550866	1
Cataracts	Eye	Fall from height	Trauma	53	38.1464	37.7555	0.00781664	1
Cataracts	Eye	Head trauma due to any cause	Trauma	18	13.0214	12.9901	0.0835884	1
Cataracts	Eye	Hit by car or other vehicle	Trauma	24	31.7943	31.6081	0.917183	1
Cataracts	Eye	Kicked by horse or other large animal	Trauma	9	6.68929	6.68248	0.185694	1
Cataracts	Eye	Laceration	Trauma	47	52.2553	51.9237	0.767096	1
Cataracts	Eye	Penetrating wound (such as a stick)	Trauma	28	27.809	27.7044	0.485527	1
Cataracts	Eye	Snakebite	Trauma	8	10.8982	10.8782	0.810219	1
Cataracts	Eye	Tail injury	Trauma	17	23.126	23.0447	0.899045	1
Cataracts	Eye	Torn or broken toenail	Trauma	86	99.3693	97.8646	0.911722	1
Cataracts	Eye	Other trauma	Trauma	88	95.0495	93.6982	0.766775	1
Cataracts	Eye	Other Immune	Immune-mediated	5	7.80755	7.79706	0.842661	1
Glaucoma	Eye	Keratoconjunctivitis sicca (KCS)	Eye	11	4.57602	4.55621	0.00130815	1
Glaucoma	Eye	Third eyelid prolapse (cherry eye)	Eye	1	1.28445	1.28418	0.599098	1
Glaucoma	Eye	Conjunctivitis	Eye	5	3.46644	3.46538	0.205024	1
Glaucoma	Eye	Corneal ulcer	Eye	12	4.43498	4.42015	0.000160182	1
Glaucoma	Eye	Entropion (eyelid rolled in)	Eye	1	0.676203	0.67615	0.346873	1
Glaucoma	Eye	Iris cyst	Eye	1	0.516045	0.515758	0.250194	1
Glaucoma	Eye	Nuclear sclerosis	Eye	5	4.69797	4.63549	0.444219	1
Glaucoma	Eye	Deafness	Ear/Nose/Throat	15	10.7966	10.5612	0.0979279	1
Glaucoma	Eye	Ear Infection	Ear/Nose/Throat	12	12.9583	12.93	0.605078	1
Glaucoma	Eye	Ear Mites	Ear/Nose/Throat	0	1.68477	1.68442	0.902877	1
Glaucoma	Eye	Hearing loss (incompletely deaf)	Ear/Nose/Throat	13	18.2296	17.6375	0.893477	1
Glaucoma	Eye	Hematoma	Ear/Nose/Throat	0	1.82558	1.82156	0.911913	1
Glaucoma	Eye	Rhinitis	Ear/Nose/Throat	1	0.788147	0.787961	0.405684	1
Glaucoma	Eye	Other ear condition	Ear/Nose/Throat	3	2.46812	2.46685	0.367439	1
Glaucoma	Eye	Dental calculus (yellow build-up on teeth)	Mouth/Dental/Oral	48	48.341	47.5616	0.51972	1
Glaucoma	Eye	Extracted teeth	Mouth/Dental/Oral	44	51.338	50.3317	0.849508	1
Glaucoma	Eye	Fractured teeth	Mouth/Dental/Oral	15	17.1188	17.0293	0.696181	1
Glaucoma	Eye	Gingivitis (red, puffy gums)	Mouth/Dental/Oral	13	12.3094	12.2139	0.421679	1
Glaucoma	Eye	Overbite	Mouth/Dental/Oral	0	0.715113	0.71502	0.80114	1
Glaucoma	Eye	Retained deciduous (baby) teeth	Mouth/Dental/Oral	1	1.34595	1.34555	0.61724	1
Glaucoma	Eye	Underbite	Mouth/Dental/Oral	1	2.63767	2.63616	0.843429	1
Glaucoma	Eye	Other oral condition	Mouth/Dental/Oral	5	3.93488	3.93033	0.295544	1
Glaucoma	Eye	Umbilical hernia	Skin	1	0.576257	0.576219	0.288346	1
Glaucoma	Eye	Alopecia (hair loss)	Skin	5	3.10428	3.10218	0.140893	1
Glaucoma	Eye	Atopic dermatitis (atopy)	Skin	3	5.12179	5.11778	0.825855	1
Glaucoma	Eye	Chronic or recurrent hot spots	Skin	7	6.63974	6.62632	0.444349	1
Glaucoma	Eye	Chronic or recurrent skin infections	Skin	2	4.28121	4.27538	0.865043	1
Glaucoma	Eye	Contact dermatitis	Skin	1	2.23446	2.23383	0.795582	1
Glaucoma	Eye	Flea allergy dermatitis	Skin	5	3.77085	3.7663	0.263251	1
Glaucoma	Eye	Fleas	Skin	6	6.60768	6.59759	0.59351	1
Glaucoma	Eye	Food or medicine allergies that affect the skin	Skin	8	4.84178	4.83891	0.0755416	1
Glaucoma	Eye	Lick granuloma	Skin	5	2.76528	2.76013	0.0892946	1
Glaucoma	Eye	Non-specific dermatosis	Skin	1	1.88607	1.88564	0.740623	1
Glaucoma	Eye	Pododermatitis	Skin	1	0.28787	0.287859	0.0922045	1
Glaucoma	Eye	Pruritis (itchy skin)	Skin	11	7.08969	7.08318	0.0708817	1
Glaucoma	Eye	Pyoderma or bacterial dermatitis	Skin	1	1.43945	1.4392	0.642932	1
Glaucoma	Eye	Sarcoptic mange	Skin	2	0.731868	0.731795	0.0691149	1
Glaucoma	Eye	Seasonal allergies	Skin	15	12.1343	12.1131	0.205147	1
Glaucoma	Eye	Sebaceous cysts	Skin	9	10.6296	10.5716	0.691886	1
Glaucoma	Eye	Seborrhea or seborrheic dermatitis (greasy skin)	Skin	0	0.784738	0.784398	0.812204	1
Glaucoma	Eye	Systemic demodectic mange	Skin	0	0.676489	0.676449	0.794608	1
Glaucoma	Eye	Ticks	Skin	5	4.83897	4.83503	0.470811	1
Glaucoma	Eye	Other skin condition	Skin	5	5.55613	5.55115	0.593299	1
Glaucoma	Eye	Murmur	Cardiac	19	17.9817	17.768	0.404556	1
Glaucoma	Eye	Arrhythmia	Cardiac	0	1.66574	1.66311	0.901762	1
Glaucoma	Eye	Cardiomyopathy	Cardiac	2	1.10316	1.10222	0.196487	1
Glaucoma	Eye	Congestive heart failure	Cardiac	5	3.78761	3.72895	0.265054	1
Glaucoma	Eye	Hypertension (high blood pressure)	Cardiac	2	1.89856	1.88631	0.470561	1
Glaucoma	Eye	Valve disease	Cardiac	3	2.56193	2.55235	0.391964	1
Glaucoma	Eye	Other Cardiac	Cardiac	5	1.47702	1.47523	0.00186254	1
Glaucoma	Eye	Tracheal stenosis (narrowing)	Respiratory	1	1.62549	1.62116	0.688376	1
Glaucoma	Eye	Chronic or recurrent bronchitis	Respiratory	1	0.959773	0.959063	0.483618	1
Glaucoma	Eye	Chronic or recurrent cough	Respiratory	6	3.98916	3.96777	0.156368	1
Glaucoma	Eye	Chronic or recurrent rhinitis	Respiratory	0	0.620637	0.62041	0.784637	1
Glaucoma	Eye	Elongated soft palate	Respiratory	0	0.457454	0.457394	0.750606	1
Glaucoma	Eye	Pneumonia	Respiratory	0	1.09104	1.09084	0.851902	1
Glaucoma	Eye	Tracheal collapse	Respiratory	0	3.87571	3.83146	0.976149	1
Glaucoma	Eye	Other respiratory condition	Respiratory	1	1.14644	1.14604	0.554402	1
Glaucoma	Eye	Anal sac impaction	Gastrointestinal	4	6.0723	6.06334	0.799989	1
Glaucoma	Eye	Bilious vomiting syndrome	Gastrointestinal	1	0.658231	0.65817	0.336778	1
Glaucoma	Eye	Bloat with torsion (GDV)	Gastrointestinal	1	0.710123	0.709222	0.365345	1
Glaucoma	Eye	Chronic or recurrent diarrhea	Gastrointestinal	8	4.68369	4.68087	0.0626597	1
Glaucoma	Eye	Chronic or recurrent vomiting	Gastrointestinal	2	2.3136	2.31266	0.581688	1
Glaucoma	Eye	Constipation	Gastrointestinal	0	0.673336	0.673227	0.794074	1
Glaucoma	Eye	Fecal incontinence	Gastrointestinal	4	1.32983	1.32624	0.0102082	1
Glaucoma	Eye	Food or medicine allergies	Gastrointestinal	6	3.9188	3.91676	0.146491	1
Glaucoma	Eye	Foreign body ingestion or blockage	Gastrointestinal	3	3.66306	3.66157	0.635522	1
Glaucoma	Eye	Hemorrhagic gastroenteritis (HGE) or stress colitis (acute)	Gastrointestinal	2	2.02411	2.02318	0.506762	1
Glaucoma	Eye	Other allergies	Gastrointestinal	0	0.787556	0.787457	0.812595	1
Glaucoma	Eye	Other gastrointestinal condition	Gastrointestinal	3	2.80688	2.80571	0.454106	1
Glaucoma	Eye	Chronic inflammatory liver disease	Liver/Pancreas	0	1.94331	1.93231	0.918942	1
Glaucoma	Eye	Pancreatitis	Liver/Pancreas	9	8.04661	8.00263	0.368051	1
Glaucoma	Eye	Other liver condition	Liver/Pancreas	1	3.34508	3.3357	0.900429	1
Glaucoma	Eye	Acute kidney failure	Kidney/Urinary	1	1.16236	1.15783	0.559968	1
Glaucoma	Eye	Chronic kidney disease	Kidney/Urinary	5	5.16211	5.07996	0.528669	1
Glaucoma	Eye	Proteinuria	Kidney/Urinary	1	0.956671	0.955766	0.482325	1
Glaucoma	Eye	Urinary crystals or stones in bladder or urethra	Kidney/Urinary	2	4.50793	4.50057	0.881432	1
[truncated: 10,721 more rows]

## Sheet: B
Condition 1 Name	Condition 1 Category	Condition 2 Name	Condition 2 Category	Observed Value	Expected Value	Variance	P-Value	Adjusted P-Value
Extracted teeth	Mouth/Dental/Oral	Fractured teeth	Mouth/Dental/Oral	19	1.81444	1.81235	0	0
Food or medicine allergies that affect the skin	Skin	Food or medicine allergies	Gastrointestinal	30	5.85557	5.82889	0	0
Chronic or recurrent diarrhea	Gastrointestinal	Chronic or recurrent vomiting	Gastrointestinal	20	2.89862	2.89621	0	0
Hip dysplasia	Bone/Orthopedic	Other orthopedic condition	Bone/Orthopedic	11	1.30965	1.30875	0	0
Chronic or recurrent diarrhea	Gastrointestinal	Food or medicine allergies	Gastrointestinal	27	7.41318	7.38309	2.82885e-13	2.92786e-10
Hookworms	Infection/Parasites	Roundworms	Infection/Parasites	37	12.1482	12.1032	4.5508e-13	4.71008e-10
Atopic dermatitis (atopy)	Skin	Pruritis (itchy skin)	Skin	21	5.42505	5.41633	1.0986e-11	1.13705e-08
Pruritis (itchy skin)	Skin	Seasonal allergies	Skin	34	12.1448	12.0991	1.65883e-10	1.71689e-07
Patellar luxation	Bone/Orthopedic	Other orthopedic condition	Bone/Orthopedic	10	1.73734	1.73493	1.77023e-10	1.83218e-07
Fleas	Skin	Ticks	Skin	13	2.7112	2.70879	2.03395e-10	2.10514e-07
Roundworms	Infection/Parasites	Tapeworms	Infection/Parasites	28	9.48456	9.45573	8.65383e-10	8.95671e-07
Food or medicine allergies that affect the skin	Skin	Seasonal allergies	Skin	30	10.5361	10.4879	9.26696e-10	9.5913e-07
Chocolate	Toxin Consumption	Grapes or raisins	Toxin Consumption	13	3.37089	3.36749	7.71875e-08	7.98891e-05
Seasonal allergies	Skin	Food or medicine allergies	Gastrointestinal	23	8.58825	8.55703	4.18173e-07	0.000432809
Atopic dermatitis (atopy)	Skin	Food or medicine allergies that affect the skin	Skin	15	4.65533	4.64654	7.97261e-07	0.000825165
Chronic or recurrent hot spots	Skin	Food or medicine allergies that affect the skin	Skin	12	3.36008	3.33376	1.11172e-06	0.00115063
Chronic or recurrent hot spots	Skin	Seasonal allergies	Skin	14	4.48858	4.4734	3.44539e-06	0.00356598
Atopic dermatitis (atopy)	Skin	Seasonal allergies	Skin	20	7.68446	7.66644	4.33537e-06	0.00448711
Fleas	Skin	Tapeworms	Infection/Parasites	13	4.17331	4.16779	7.67539e-06	0.00794403
Extracted teeth	Mouth/Dental/Oral	Retained deciduous (baby) teeth	Mouth/Dental/Oral	10	2.83007	2.81967	9.77899e-06	0.0101213
Ear Infection	Ear/Nose/Throat	Food or medicine allergies that affect the skin	Skin	27	12.5663	12.4714	2.18366e-05	0.0226009
Chronic or recurrent vomiting	Gastrointestinal	Other gastrointestinal condition	Gastrointestinal	5	0.996949	0.996636	3.03849e-05	0.0314484
Conjunctivitis	Eye	Chronic or recurrent vomiting	Gastrointestinal	10	3.02989	3.02733	3.08798e-05	0.0319606
Chronic or recurrent vomiting	Gastrointestinal	Food or medicine allergies	Gastrointestinal	7	1.82561	1.82456	6.3887e-05	0.066123
Chronic or recurrent diarrhea	Gastrointestinal	Giardia	Infection/Parasites	50	29.3625	29.1066	6.53146e-05	0.0676007
Gastrointestinal parasites	Infection/Parasites	Roundworms	Infection/Parasites	19	8.18907	8.16891	7.76241e-05	0.0803409
Dental calculus (yellow build-up on teeth)	Mouth/Dental/Oral	Extracted teeth	Mouth/Dental/Oral	11	3.89863	3.88357	0.00015697	0.162464
Giardia	Infection/Parasites	Fractured bone		588	512.512	443.851	0.000169767	0.175709
Gastrointestinal parasites	Infection/Parasites	Hookworms	Infection/Parasites	18	7.98364	7.96386	0.000193096	0.199854
Other eye condition	Eye	Other gastrointestinal condition	Gastrointestinal	5	1.23404	1.23351	0.000348423	0.360618
Coccidia	Infection/Parasites	Roundworms	Infection/Parasites	19	9.00705	8.98193	0.000427525	0.442488
Coccidia	Infection/Parasites	Giardia	Infection/Parasites	40	24.1514	23.9687	0.000603562	0.624687
Fleas	Skin	Roundworms	Infection/Parasites	13	5.46753	5.45936	0.000632537	0.654676
Pruritis (itchy skin)	Skin	Food or medicine allergies	Gastrointestinal	14	6.07924	6.06457	0.000649099	0.671818
Gastrointestinal parasites	Infection/Parasites	Tapeworms	Infection/Parasites	14	6.21515	6.20247	0.000886464	0.917491
Coccidia	Infection/Parasites	Hookworms	Infection/Parasites	17	8.14654	8.12655	0.000949138	0.982358
Chronic or recurrent diarrhea	Gastrointestinal	Other gastrointestinal condition	Gastrointestinal	9	3.33518	3.33156	0.000955988	0.989448
Conjunctivitis	Eye	Other eye condition	Eye	6	3.46525	3.46194	0.0865506	1
Conjunctivitis	Eye	Ear Infection	Ear/Nose/Throat	19	14.314	14.2531	0.107264	1
Conjunctivitis	Eye	Dental calculus (yellow build-up on teeth)	Mouth/Dental/Oral	2	6.43733	6.42041	0.960046	1
Conjunctivitis	Eye	Extracted teeth	Mouth/Dental/Oral	0	3.66653	3.66102	0.972334	1
Conjunctivitis	Eye	Fractured teeth	Mouth/Dental/Oral	2	4.05576	4.0506	0.846477	1
Conjunctivitis	Eye	Retained deciduous (baby) teeth	Mouth/Dental/Oral	2	3.87171	3.85745	0.829703	1
Conjunctivitis	Eye	Underbite	Mouth/Dental/Oral	3	3.06887	3.06401	0.515693	1
Conjunctivitis	Eye	Atopic dermatitis (atopy)	Skin	7	5.95391	5.94377	0.333933	1
Conjunctivitis	Eye	Chronic or recurrent hot spots	Skin	3	3.04579	3.04169	0.510473	1
Conjunctivitis	Eye	Fleas	Skin	3	5.11567	5.108	0.82539	1
Conjunctivitis	Eye	Food or medicine allergies that affect the skin	Skin	6	7.38157	7.3645	0.694658	1
Conjunctivitis	Eye	Pruritis (itchy skin)	Skin	9	9.12329	9.10018	0.5163	1
Conjunctivitis	Eye	Seasonal allergies	Skin	10	12.6822	12.638	0.774722	1
Conjunctivitis	Eye	Ticks	Skin	7	5.25973	5.25171	0.223809	1
Conjunctivitis	Eye	Other skin condition	Skin	4	7.04861	7.03493	0.874805	1
Conjunctivitis	Eye	Anal sac impaction	Gastrointestinal	7	4.08992	4.08537	0.0749683	1
Conjunctivitis	Eye	Chronic or recurrent diarrhea	Gastrointestinal	10	10.0894	10.057	0.511246	1
Conjunctivitis	Eye	Food or medicine allergies	Gastrointestinal	5	6.03412	6.02234	0.663267	1
Conjunctivitis	Eye	Foreign body ingestion or blockage	Gastrointestinal	10	6.50777	6.49484	0.0852953	1
Conjunctivitis	Eye	Other gastrointestinal condition	Gastrointestinal	6	3.16974	3.16687	0.0558705	1
Conjunctivitis	Eye	Urinary tract infection (chronic or recurrent)	Kidney/Urinary	5	6.66312	6.64564	0.740583	1
Conjunctivitis	Eye	Hip dysplasia	Bone/Orthopedic	2	3.30411	3.2982	0.763648	1
Conjunctivitis	Eye	Patellar luxation	Bone/Orthopedic	0	3.66256	3.65339	0.972329	1
Conjunctivitis	Eye	Other orthopedic condition	Bone/Orthopedic	4	4.04487	4.04042	0.508905	1
Conjunctivitis	Eye	Bordetella and/or parainfluenza (kennel cough)	Infection/Parasites	24	14.6238	14.5665	0.0070114	1
Conjunctivitis	Eye	Coccidia	Infection/Parasites	10	7.98869	7.96918	0.238084	1
Conjunctivitis	Eye	Gastrointestinal parasites	Infection/Parasites	9	7.35817	7.34195	0.272281	1
Conjunctivitis	Eye	Giardia	Infection/Parasites	27	30.2345	29.9779	0.722659	1
Conjunctivitis	Eye	Heartworm infection	Infection/Parasites	4	4.14453	4.13468	0.528332	1
Conjunctivitis	Eye	Hookworms	Infection/Parasites	7	11.0485	11.0109	0.888779	1
Conjunctivitis	Eye	Parvovirus	Infection/Parasites	2	3.57145	3.56623	0.797335	1
Conjunctivitis	Eye	Roundworms	Infection/Parasites	9	11.8029	11.7606	0.793128	1
Conjunctivitis	Eye	Tapeworms	Infection/Parasites	9	8.93591	8.90898	0.491435	1
Conjunctivitis	Eye	Other infectious disease	Infection/Parasites	8	3.21389	3.211	0.00378205	1
Conjunctivitis	Eye	Chocolate	Toxin Consumption	12	8.05598	8.03672	0.0820776	1
Conjunctivitis	Eye	Grapes or raisins	Toxin Consumption	4	4.12665	4.12186	0.52487	1
Conjunctivitis	Eye	Ingestion of human medications	Toxin Consumption	1	5.34477	5.33644	0.97	1
Conjunctivitis	Eye	Other ToxinConsumption	Toxin Consumption	3	6.24875	6.23434	0.903393	1
Conjunctivitis	Eye	Dog bite	Trauma	19	17.8449	17.7549	0.391988	1
Conjunctivitis	Eye	Fractured bone		201	174.978	166.72	0.0219345	1
Conjunctivitis	Eye	Laceration	Trauma	8	8.41248	8.38946	0.556622	1
Conjunctivitis	Eye	Penetrating wound (such as a stick)	Trauma	3	3.61238	3.60814	0.626421	1
Conjunctivitis	Eye	Torn or broken toenail	Trauma	12	8.15468	8.13481	0.0887946	1
Conjunctivitis	Eye	Other trauma	Trauma	6	10.9266	10.8907	0.932263	1
Other eye condition	Eye	Ear Infection	Ear/Nose/Throat	7	5.20133	5.1928	0.214964	1
Other eye condition	Eye	Dental calculus (yellow build-up on teeth)	Mouth/Dental/Oral	4	2.95582	2.95032	0.271623	1
Other eye condition	Eye	Extracted teeth	Mouth/Dental/Oral	1	1.56549	1.56411	0.674423	1
Other eye condition	Eye	Fractured teeth	Mouth/Dental/Oral	2	1.53161	1.53075	0.3525	1
Other eye condition	Eye	Retained deciduous (baby) teeth	Mouth/Dental/Oral	3	1.93614	1.9314	0.221985	1
Other eye condition	Eye	Underbite	Mouth/Dental/Oral	0	1.2608	1.25979	0.869345	1
Other eye condition	Eye	Atopic dermatitis (atopy)	Skin	4	2.01954	2.01842	0.0816598	1
Other eye condition	Eye	Chronic or recurrent hot spots	Skin	0	1.07439	1.07395	0.850073	1
Other eye condition	Eye	Fleas	Skin	4	1.97773	1.97631	0.0751451	1
Other eye condition	Eye	Food or medicine allergies that affect the skin	Skin	1	2.70638	2.70394	0.850298	1
Other eye condition	Eye	Pruritis (itchy skin)	Skin	4	3.29828	3.295	0.349536	1
Other eye condition	Eye	Seasonal allergies	Skin	3	4.58626	4.58001	0.770718	1
Other eye condition	Eye	Ticks	Skin	2	1.79273	1.79182	0.438474	1
Other eye condition	Eye	Other skin condition	Skin	4	2.48636	2.4846	0.16846	1
Other eye condition	Eye	Anal sac impaction	Gastrointestinal	0	1.62388	1.62295	0.898789	1
Other eye condition	Eye	Chronic or recurrent diarrhea	Gastrointestinal	2	3.64475	3.64041	0.805667	1
Other eye condition	Eye	Chronic or recurrent vomiting	Gastrointestinal	3	1.15688	1.15643	0.0432699	1
Other eye condition	Eye	Food or medicine allergies	Gastrointestinal	2	2.36716	2.36509	0.594349	1
Other eye condition	Eye	Foreign body ingestion or blockage	Gastrointestinal	2	2.27819	2.27664	0.57314	1
Other eye condition	Eye	Urinary tract infection (chronic or recurrent)	Kidney/Urinary	1	2.21698	2.21499	0.793237	1
Other eye condition	Eye	Hip dysplasia	Bone/Orthopedic	1	1.04733	1.04691	0.518448	1
Other eye condition	Eye	Patellar luxation	Bone/Orthopedic	3	1.69012	1.6875	0.156645	1
Other eye condition	Eye	Other orthopedic condition	Bone/Orthopedic	2	1.63445	1.6335	0.387434	1
Other eye condition	Eye	Bordetella and/or parainfluenza (kennel cough)	Infection/Parasites	7	5.29576	5.28753	0.229302	1
Other eye condition	Eye	Coccidia	Infection/Parasites	3	2.90921	2.9064	0.478764	1
Other eye condition	Eye	Gastrointestinal parasites	Infection/Parasites	0	2.46159	2.4599	0.941733	1
Other eye condition	Eye	Giardia	Infection/Parasites	14	10.9806	10.9437	0.180691	1
Other eye condition	Eye	Heartworm infection	Infection/Parasites	0	1.27926	1.27835	0.871067	1
Other eye condition	Eye	Hookworms	Infection/Parasites	6	3.61136	3.60779	0.104275	1
Other eye condition	Eye	Parvovirus	Infection/Parasites	0	0.994198	0.993887	0.840679	1
Other eye condition	Eye	Roundworms	Infection/Parasites	5	3.84126	3.83726	0.277083	1
Other eye condition	Eye	Tapeworms	Infection/Parasites	2	2.75649	2.75437	0.67574	1
Other eye condition	Eye	Other infectious disease	Infection/Parasites	2	1.16332	1.16291	0.218914	1
Other eye condition	Eye	Chocolate	Toxin Consumption	4	2.8348	2.83234	0.244358	1
Other eye condition	Eye	Grapes or raisins	Toxin Consumption	1	1.49389	1.4932	0.656957	1
Other eye condition	Eye	Ingestion of human medications	Toxin Consumption	5	1.85095	1.84995	0.0102994	1
Other eye condition	Eye	Other ToxinConsumption	Toxin Consumption	1	2.39261	2.39013	0.816148	1
Other eye condition	Eye	Dog bite	Trauma	10	6.28292	6.27147	0.0688669	1
Other eye condition	Eye	Fractured bone		72	62.6187	61.4918	0.115781	1
Other eye condition	Eye	Laceration	Trauma	2	2.67532	2.67335	0.660207	1
Other eye condition	Eye	Penetrating wound (such as a stick)	Trauma	2	1.24543	1.24494	0.249433	1
Other eye condition	Eye	Torn or broken toenail	Trauma	3	2.79041	2.78816	0.450055	1
Other eye condition	Eye	Other trauma	Trauma	6	3.69856	3.69456	0.115587	1
Ear Infection	Ear/Nose/Throat	Dental calculus (yellow build-up on teeth)	Mouth/Dental/Oral	13	10.0877	10.0413	0.179033	1
Ear Infection	Ear/Nose/Throat	Extracted teeth	Mouth/Dental/Oral	0	4.59808	4.59002	0.984071	1
Ear Infection	Ear/Nose/Throat	Fractured teeth	Mouth/Dental/Oral	0	6.08057	6.0677	0.993216	1
Ear Infection	Ear/Nose/Throat	Retained deciduous (baby) teeth	Mouth/Dental/Oral	0	4.13397	4.12091	0.979147	1
Ear Infection	Ear/Nose/Throat	Underbite	Mouth/Dental/Oral	0	3.51924	3.51398	0.969766	1
Ear Infection	Ear/Nose/Throat	Atopic dermatitis (atopy)	Skin	17	8.77012	8.74337	0.00269076	1
Ear Infection	Ear/Nose/Throat	Chronic or recurrent hot spots	Skin	10	5.55535	5.51453	0.0291985	1
Ear Infection	Ear/Nose/Throat	Fleas	Skin	3	7.0954	7.08051	0.938109	1
Ear Infection	Ear/Nose/Throat	Pruritis (itchy skin)	Skin	24	13.6714	13.6085	0.00255628	1
Ear Infection	Ear/Nose/Throat	Seasonal allergies	Skin	30	20.1097	19.9582	0.0134195	1
Ear Infection	Ear/Nose/Throat	Ticks	Skin	9	7.76294	7.74231	0.328309	1
Ear Infection	Ear/Nose/Throat	Other skin condition	Skin	5	10.4286	10.3931	0.953901	1
Ear Infection	Ear/Nose/Throat	Anal sac impaction	Gastrointestinal	7	6.02286	6.01185	0.345123	1
Ear Infection	Ear/Nose/Throat	Chronic or recurrent diarrhea	Gastrointestinal	19	15.5944	15.485	0.193398	1
Ear Infection	Ear/Nose/Throat	Chronic or recurrent vomiting	Gastrointestinal	6	4.2182	4.21318	0.192679	1
Ear Infection	Ear/Nose/Throat	Food or medicine allergies	Gastrointestinal	15	10.3969	10.3354	0.0760969	1
Ear Infection	Ear/Nose/Throat	Foreign body ingestion or blockage	Gastrointestinal	13	9.97307	9.92934	0.168376	1
Ear Infection	Ear/Nose/Throat	Other gastrointestinal condition	Gastrointestinal	2	4.42188	4.41622	0.875435	1
Ear Infection	Ear/Nose/Throat	Urinary tract infection (chronic or recurrent)	Kidney/Urinary	14	9.52721	9.48474	0.0732048	1
Ear Infection	Ear/Nose/Throat	Hip dysplasia	Bone/Orthopedic	3	5.85065	5.79948	0.881738	1
Ear Infection	Ear/Nose/Throat	Patellar luxation	Bone/Orthopedic	5	4.28679	4.27506	0.36507	1
Ear Infection	Ear/Nose/Throat	Other orthopedic condition	Bone/Orthopedic	5	6.40593	6.39152	0.710933	1
Ear Infection	Ear/Nose/Throat	Bordetella and/or parainfluenza (kennel cough)	Infection/Parasites	17	21.3661	21.227	0.828349	1
Ear Infection	Ear/Nose/Throat	Coccidia	Infection/Parasites	10	10.8176	10.7831	0.598316	1
Ear Infection	Ear/Nose/Throat	Gastrointestinal parasites	Infection/Parasites	8	10.254	10.2208	0.759601	1
Ear Infection	Ear/Nose/Throat	Giardia	Infection/Parasites	31	41.5806	41.0977	0.950575	1
Ear Infection	Ear/Nose/Throat	Heartworm infection	Infection/Parasites	1	5.73816	5.71827	0.976228	1
Ear Infection	Ear/Nose/Throat	Hookworms	Infection/Parasites	10	15.3554	15.2788	0.914669	1
Ear Infection	Ear/Nose/Throat	Parvovirus	Infection/Parasites	3	4.36988	4.36288	0.744036	1
Ear Infection	Ear/Nose/Throat	Roundworms	Infection/Parasites	10	16.3246	16.2378	0.941736	1
Ear Infection	Ear/Nose/Throat	Tapeworms	Infection/Parasites	9	11.2053	11.1687	0.745336	1
Ear Infection	Ear/Nose/Throat	Other infectious disease	Infection/Parasites	6	4.74754	4.74012	0.282556	1
Ear Infection	Ear/Nose/Throat	Chocolate	Toxin Consumption	8	11.0158	10.9805	0.818613	1
Ear Infection	Ear/Nose/Throat	Grapes or raisins	Toxin Consumption	7	5.98998	5.97881	0.339779	1
Ear Infection	Ear/Nose/Throat	Ingestion of human medications	Toxin Consumption	6	7.06344	7.05002	0.655611	1
Ear Infection	Ear/Nose/Throat	Other ToxinConsumption	Toxin Consumption	6	7.60526	7.58821	0.719966	1
Ear Infection	Ear/Nose/Throat	Dog bite	Trauma	18	27.8944	27.5963	0.970183	1
Ear Infection	Ear/Nose/Throat	Fractured bone		287	251.011	232.372	0.00911501	1
Ear Infection	Ear/Nose/Throat	Laceration	Trauma	9	12.735	12.6598	0.853077	1
Ear Infection	Ear/Nose/Throat	Penetrating wound (such as a stick)	Trauma	3	5.7958	5.77939	0.877577	1
Ear Infection	Ear/Nose/Throat	Torn or broken toenail	Trauma	7	13.2295	13.1468	0.95711	1
Ear Infection	Ear/Nose/Throat	Other trauma	Trauma	8	15.2618	15.1892	0.968788	1
Dental calculus (yellow build-up on teeth)	Mouth/Dental/Oral	Fractured teeth	Mouth/Dental/Oral	6	3.73252	3.72315	0.11997	1
Dental calculus (yellow build-up on teeth)	Mouth/Dental/Oral	Retained deciduous (baby) teeth	Mouth/Dental/Oral	6	3.55418	3.53768	0.0967384	1
Dental calculus (yellow build-up on teeth)	Mouth/Dental/Oral	Underbite	Mouth/Dental/Oral	4	3.08126	3.07047	0.300031	1
Dental calculus (yellow build-up on teeth)	Mouth/Dental/Oral	Atopic dermatitis (atopy)	Skin	8	3.89949	3.89294	0.0188428	1
Dental calculus (yellow build-up on teeth)	Mouth/Dental/Oral	Chronic or recurrent hot spots	Skin	4	1.73667	1.73542	0.0428904	1
Dental calculus (yellow build-up on teeth)	Mouth/Dental/Oral	Fleas	Skin	5	4.4135	4.40103	0.389904	1
Dental calculus (yellow build-up on teeth)	Mouth/Dental/Oral	Food or medicine allergies that affect the skin	Skin	5	4.83365	4.82343	0.469811	1
Dental calculus (yellow build-up on teeth)	Mouth/Dental/Oral	Pruritis (itchy skin)	Skin	11	6.58853	6.56789	0.0425932	1
Dental calculus (yellow build-up on teeth)	Mouth/Dental/Oral	Seasonal allergies	Skin	9	9.45243	9.40965	0.558628	1
Dental calculus (yellow build-up on teeth)	Mouth/Dental/Oral	Ticks	Skin	2	3.65295	3.64672	0.80664	1
Dental calculus (yellow build-up on teeth)	Mouth/Dental/Oral	Other skin condition	Skin	2	4.75236	4.7426	0.896859	1
Dental calculus (yellow build-up on teeth)	Mouth/Dental/Oral	Anal sac impaction	Gastrointestinal	2	3.57679	3.56908	0.798038	1
Dental calculus (yellow build-up on teeth)	Mouth/Dental/Oral	Chronic or recurrent diarrhea	Gastrointestinal	10	6.1022	6.08658	0.0570637	1
Dental calculus (yellow build-up on teeth)	Mouth/Dental/Oral	Chronic or recurrent vomiting	Gastrointestinal	1	2.45118	2.44779	0.823177	1
Dental calculus (yellow build-up on teeth)	Mouth/Dental/Oral	Food or medicine allergies	Gastrointestinal	3	4.14944	4.14087	0.713916	1
Dental calculus (yellow build-up on teeth)	Mouth/Dental/Oral	Foreign body ingestion or blockage	Gastrointestinal	2	3.80958	3.80405	0.823244	1
Dental calculus (yellow build-up on teeth)	Mouth/Dental/Oral	Other gastrointestinal condition	Gastrointestinal	3	2.31163	2.30873	0.325261	1
Dental calculus (yellow build-up on teeth)	Mouth/Dental/Oral	Urinary tract infection (chronic or recurrent)	Kidney/Urinary	4	3.99621	3.98758	0.499243	1
Dental calculus (yellow build-up on teeth)	Mouth/Dental/Oral	Hip dysplasia	Bone/Orthopedic	1	1.71269	1.71156	0.70704	1
Dental calculus (yellow build-up on teeth)	Mouth/Dental/Oral	Patellar luxation	Bone/Orthopedic	2	4.49659	4.46689	0.88125	1
Dental calculus (yellow build-up on teeth)	Mouth/Dental/Oral	Other orthopedic condition	Bone/Orthopedic	3	3.19502	3.18938	0.543477	1
Dental calculus (yellow build-up on teeth)	Mouth/Dental/Oral	Bordetella and/or parainfluenza (kennel cough)	Infection/Parasites	4	10.4509	10.4004	0.977266	1
Dental calculus (yellow build-up on teeth)	Mouth/Dental/Oral	Coccidia	Infection/Parasites	3	4.6593	4.65082	0.779177	1
Dental calculus (yellow build-up on teeth)	Mouth/Dental/Oral	Gastrointestinal parasites	Infection/Parasites	6	4.50994	4.50203	0.241257	1
Dental calculus (yellow build-up on teeth)	Mouth/Dental/Oral	Giardia	Infection/Parasites	14	19.9804	19.8088	0.910478	1
Dental calculus (yellow build-up on teeth)	Mouth/Dental/Oral	Heartworm infection	Infection/Parasites	5	4.13988	4.12045	0.335883	1
Dental calculus (yellow build-up on teeth)	Mouth/Dental/Oral	Hookworms	Infection/Parasites	8	6.79446	6.77629	0.321643	1
Dental calculus (yellow build-up on teeth)	Mouth/Dental/Oral	Parvovirus	Infection/Parasites	1	2.27871	2.27548	0.801695	1
Dental calculus (yellow build-up on teeth)	Mouth/Dental/Oral	Roundworms	Infection/Parasites	7	6.70283	6.68637	0.454252	1
Dental calculus (yellow build-up on teeth)	Mouth/Dental/Oral	Tapeworms	Infection/Parasites	5	5.55151	5.53737	0.59265	1
Dental calculus (yellow build-up on teeth)	Mouth/Dental/Oral	Other infectious disease	Infection/Parasites	4	2.27164	2.26919	0.125617	1
Dental calculus (yellow build-up on teeth)	Mouth/Dental/Oral	Chocolate	Toxin Consumption	4	6.32183	6.29967	0.822534	1
Dental calculus (yellow build-up on teeth)	Mouth/Dental/Oral	Grapes or raisins	Toxin Consumption	3	3.06413	3.05951	0.514624	1
Dental calculus (yellow build-up on teeth)	Mouth/Dental/Oral	Ingestion of human medications	Toxin Consumption	5	3.45389	3.44872	0.202549	1
Dental calculus (yellow build-up on teeth)	Mouth/Dental/Oral	Other ToxinConsumption	Toxin Consumption	3	4.03051	4.0221	0.696317	1
Dental calculus (yellow build-up on teeth)	Mouth/Dental/Oral	Dog bite	Trauma	7	12.5078	12.4375	0.940826	1
Dental calculus (yellow build-up on teeth)	Mouth/Dental/Oral	Fractured bone		93	118.844	112.7	0.992542	1
Dental calculus (yellow build-up on teeth)	Mouth/Dental/Oral	Laceration	Trauma	3	5.15654	5.14531	0.829127	1
Dental calculus (yellow build-up on teeth)	Mouth/Dental/Oral	Penetrating wound (such as a stick)	Trauma	1	2.37318	2.37061	0.813766	1
Dental calculus (yellow build-up on teeth)	Mouth/Dental/Oral	Torn or broken toenail	Trauma	4	5.51017	5.49703	0.740249	1
Dental calculus (yellow build-up on teeth)	Mouth/Dental/Oral	Other trauma	Trauma	8	7.59285	7.56487	0.441159	1
Extracted teeth	Mouth/Dental/Oral	Underbite	Mouth/Dental/Oral	3	2.00827	2.00408	0.241793	1
Extracted teeth	Mouth/Dental/Oral	Atopic dermatitis (atopy)	Skin	1	2.01648	2.01485	0.763037	1
Extracted teeth	Mouth/Dental/Oral	Chronic or recurrent hot spots	Skin	2	0.794146	0.793937	0.0879761	1
Extracted teeth	Mouth/Dental/Oral	Fleas	Skin	1	2.43506	2.43135	0.821302	1
Extracted teeth	Mouth/Dental/Oral	Food or medicine allergies that affect the skin	Skin	3	2.2586	2.25672	0.310818	1
Extracted teeth	Mouth/Dental/Oral	Pruritis (itchy skin)	Skin	2	3.32719	3.32235	0.766733	1
Extracted teeth	Mouth/Dental/Oral	Seasonal allergies	Skin	5	4.54616	4.53732	0.415639	1
Extracted teeth	Mouth/Dental/Oral	Ticks	Skin	1	1.89638	1.89476	0.742543	1
Extracted teeth	Mouth/Dental/Oral	Other skin condition	Skin	4	2.50766	2.50509	0.172871	1
Extracted teeth	Mouth/Dental/Oral	Anal sac impaction	Gastrointestinal	2	1.84864	1.84676	0.455659	1
Extracted teeth	Mouth/Dental/Oral	Chronic or recurrent diarrhea	Gastrointestinal	5	3.14084	3.1371	0.146935	1
Extracted teeth	Mouth/Dental/Oral	Chronic or recurrent vomiting	Gastrointestinal	0	1.32134	1.32042	0.874906	1
Extracted teeth	Mouth/Dental/Oral	Food or medicine allergies	Gastrointestinal	2	1.92378	1.92226	0.47808	1
Extracted teeth	Mouth/Dental/Oral	Foreign body ingestion or blockage	Gastrointestinal	1	2.14586	2.14401	0.783056	1
Extracted teeth	Mouth/Dental/Oral	Other gastrointestinal condition	Gastrointestinal	0	1.35026	1.34925	0.877471	1
Extracted teeth	Mouth/Dental/Oral	Urinary tract infection (chronic or recurrent)	Kidney/Urinary	2	2.17791	2.1754	0.548005	1
Extracted teeth	Mouth/Dental/Oral	Hip dysplasia	Bone/Orthopedic	1	0.750479	0.750312	0.386649	1
Extracted teeth	Mouth/Dental/Oral	Patellar luxation	Bone/Orthopedic	1	2.93529	2.92474	0.871104	1
Extracted teeth	Mouth/Dental/Oral	Other orthopedic condition	Bone/Orthopedic	0	1.69639	1.69487	0.903719	1
Extracted teeth	Mouth/Dental/Oral	Bordetella and/or parainfluenza (kennel cough)	Infection/Parasites	7	5.52873	5.51545	0.265503	1
Extracted teeth	Mouth/Dental/Oral	Coccidia	Infection/Parasites	3	2.8667	2.86312	0.468603	1
Extracted teeth	Mouth/Dental/Oral	Gastrointestinal parasites	Infection/Parasites	5	2.50508	2.50261	0.0573863	1
Extracted teeth	Mouth/Dental/Oral	Giardia	Infection/Parasites	7	11.4015	11.3455	0.904347	1
Extracted teeth	Mouth/Dental/Oral	Heartworm infection	Infection/Parasites	3	1.93454	1.93039	0.221584	1
Extracted teeth	Mouth/Dental/Oral	Hookworms	Infection/Parasites	2	3.65784	3.65257	0.807151	1
Extracted teeth	Mouth/Dental/Oral	Parvovirus	Infection/Parasites	1	1.27421	1.27321	0.596002	1
Extracted teeth	Mouth/Dental/Oral	Roundworms	Infection/Parasites	3	3.78472	3.7794	0.656765	1
Extracted teeth	Mouth/Dental/Oral	Tapeworms	Infection/Parasites	4	3.19932	3.19448	0.327083	1
Extracted teeth	Mouth/Dental/Oral	Other infectious disease	Infection/Parasites	3	1.18787	1.18725	0.0481464	1
Extracted teeth	Mouth/Dental/Oral	Chocolate	Toxin Consumption	0	3.45674	3.4504	0.968624	1
Extracted teeth	Mouth/Dental/Oral	Grapes or raisins	Toxin Consumption	1	1.60163	1.60044	0.682807	1
Extracted teeth	Mouth/Dental/Oral	Ingestion of human medications	Toxin Consumption	2	2.08536	2.08336	0.523579	1
Extracted teeth	Mouth/Dental/Oral	Other ToxinConsumption	Toxin Consumption	0	2.71253	2.70827	0.950351	1
Extracted teeth	Mouth/Dental/Oral	Dog bite	Trauma	4	6.04085	6.02638	0.797112	1
Extracted teeth	Mouth/Dental/Oral	Fractured bone		54	64.5207	62.7812	0.907877	1
Extracted teeth	Mouth/Dental/Oral	Laceration	Trauma	2	2.60057	2.5979	0.645281	1
Extracted teeth	Mouth/Dental/Oral	Penetrating wound (such as a stick)	Trauma	1	1.11885	1.11837	0.54474	1
Extracted teeth	Mouth/Dental/Oral	Torn or broken toenail	Trauma	5	2.58728	2.58477	0.0667152	1
Extracted teeth	Mouth/Dental/Oral	Other trauma	Trauma	3	3.96128	3.95428	0.685599	1
Fractured teeth	Mouth/Dental/Oral	Retained deciduous (baby) teeth	Mouth/Dental/Oral	2	1.58121	1.57893	0.369459	1
Fractured teeth	Mouth/Dental/Oral	Underbite	Mouth/Dental/Oral	2	1.42728	1.4258	0.315742	1
Fractured teeth	Mouth/Dental/Oral	Atopic dermatitis (atopy)	Skin	1	2.39674	2.3949	0.816618	1
Fractured teeth	Mouth/Dental/Oral	Chronic or recurrent hot spots	Skin	0	1.12627	1.12581	0.855763	1
Fractured teeth	Mouth/Dental/Oral	Fleas	Skin	3	2.37004	2.36764	0.341121	1
Fractured teeth	Mouth/Dental/Oral	Food or medicine allergies that affect the skin	Skin	0	2.93679	2.93397	0.956784	1
Fractured teeth	Mouth/Dental/Oral	Pruritis (itchy skin)	Skin	3	3.75411	3.74954	0.651526	1
Fractured teeth	Mouth/Dental/Oral	Seasonal allergies	Skin	2	5.50617	5.49578	0.932622	1
Fractured teeth	Mouth/Dental/Oral	Ticks	Skin	2	2.2365	2.23471	0.562852	1
Fractured teeth	Mouth/Dental/Oral	Other skin condition	Skin	2	2.8587	2.85614	0.69431	1
Fractured teeth	Mouth/Dental/Oral	Anal sac impaction	Gastrointestinal	0	1.87347	1.87214	0.914537	1
Fractured teeth	Mouth/Dental/Oral	Chronic or recurrent diarrhea	Gastrointestinal	3	3.84471	3.84003	0.666789	1
Fractured teeth	Mouth/Dental/Oral	Chronic or recurrent vomiting	Gastrointestinal	1	1.30466	1.30405	0.605183	1
Fractured teeth	Mouth/Dental/Oral	Food or medicine allergies	Gastrointestinal	3	2.47492	2.47274	0.369223	1
Fractured teeth	Mouth/Dental/Oral	Foreign body ingestion or blockage	Gastrointestinal	1	2.50117	2.4992	0.828836	1
Fractured teeth	Mouth/Dental/Oral	Other gastrointestinal condition	Gastrointestinal	0	1.30534	1.30476	0.873433	1
Fractured teeth	Mouth/Dental/Oral	Urinary tract infection (chronic or recurrent)	Kidney/Urinary	1	2.5011	2.49854	0.828857	1
Fractured teeth	Mouth/Dental/Oral	Hip dysplasia	Bone/Orthopedic	1	1.18029	1.17972	0.565917	1
Fractured teeth	Mouth/Dental/Oral	Patellar luxation	Bone/Orthopedic	2	1.84886	1.84554	0.455707	1
Fractured teeth	Mouth/Dental/Oral	Other orthopedic condition	Bone/Orthopedic	0	1.79501	1.79384	0.909913	1
Fractured teeth	Mouth/Dental/Oral	Bordetella and/or parainfluenza (kennel cough)	Infection/Parasites	8	5.9849	5.97377	0.204838	1
Fractured teeth	Mouth/Dental/Oral	Coccidia	Infection/Parasites	4	2.87019	2.86789	0.252337	1
Fractured teeth	Mouth/Dental/Oral	Gastrointestinal parasites	Infection/Parasites	1	2.73089	2.72872	0.852641	1
Fractured teeth	Mouth/Dental/Oral	Giardia	Infection/Parasites	11	11.6206	11.5813	0.572347	1
Fractured teeth	Mouth/Dental/Oral	Heartworm infection	Infection/Parasites	4	2.17756	2.17356	0.108203	1
Fractured teeth	Mouth/Dental/Oral	Hookworms	Infection/Parasites	4	4.11587	4.11071	0.522786	1
Fractured teeth	Mouth/Dental/Oral	Parvovirus	Infection/Parasites	0	1.43406	1.43305	0.88453	1
Fractured teeth	Mouth/Dental/Oral	Roundworms	Infection/Parasites	1	4.3179	4.31254	0.944946	1
Fractured teeth	Mouth/Dental/Oral	Tapeworms	Infection/Parasites	3	3.33186	3.32807	0.572173	1
Fractured teeth	Mouth/Dental/Oral	Other infectious disease	Infection/Parasites	1	1.30236	1.30182	0.604496	1
Fractured teeth	Mouth/Dental/Oral	Chocolate	Toxin Consumption	5	3.49576	3.49112	0.21039	1
Fractured teeth	Mouth/Dental/Oral	Grapes or raisins	Toxin Consumption	1	1.70065	1.6997	0.704512	1
Fractured teeth	Mouth/Dental/Oral	Ingestion of human medications	Toxin Consumption	2	2.06423	2.06293	0.517835	1
Fractured teeth	Mouth/Dental/Oral	Other ToxinConsumption	Toxin Consumption	2	2.30951	2.30763	0.580724	1
Fractured teeth	Mouth/Dental/Oral	Dog bite	Trauma	9	7.47689	7.45824	0.288519	1
Fractured teeth	Mouth/Dental/Oral	Fractured bone		81	70.1364	68.6505	0.0949032	1
Fractured teeth	Mouth/Dental/Oral	Laceration	Trauma	3	3.39167	3.38756	0.584259	1
Fractured teeth	Mouth/Dental/Oral	Penetrating wound (such as a stick)	Trauma	3	1.48831	1.4875	0.107587	1
Fractured teeth	Mouth/Dental/Oral	Torn or broken toenail	Trauma	5	3.37068	3.36684	0.187279	1
Fractured teeth	Mouth/Dental/Oral	Other trauma	Trauma	6	4.49768	4.49053	0.239179	1
Retained deciduous (baby) teeth	Mouth/Dental/Oral	Underbite	Mouth/Dental/Oral	2	2.62958	2.61865	0.651382	1
Retained deciduous (baby) teeth	Mouth/Dental/Oral	Atopic dermatitis (atopy)	Skin	2	1.9379	1.93486	0.482194	1
Retained deciduous (baby) teeth	Mouth/Dental/Oral	Chronic or recurrent hot spots	Skin	1	0.75804	0.757552	0.390508	1
Retained deciduous (baby) teeth	Mouth/Dental/Oral	Fleas	Skin	3	2.55059	2.54383	0.38906	1
Retained deciduous (baby) teeth	Mouth/Dental/Oral	Food or medicine allergies that affect the skin	Skin	4	2.20156	2.19742	0.112523	1
Retained deciduous (baby) teeth	Mouth/Dental/Oral	Pruritis (itchy skin)	Skin	4	3.34019	3.33025	0.35884	1
Retained deciduous (baby) teeth	Mouth/Dental/Oral	Seasonal allergies	Skin	3	4.07276	4.06007	0.702774	1
Retained deciduous (baby) teeth	Mouth/Dental/Oral	Ticks	Skin	0	1.70274	1.70048	0.904182	1
Retained deciduous (baby) teeth	Mouth/Dental/Oral	Other skin condition	Skin	2	2.50591	2.50056	0.625489	1
Retained deciduous (baby) teeth	Mouth/Dental/Oral	Anal sac impaction	Gastrointestinal	2	1.92282	1.91919	0.477785	1
Retained deciduous (baby) teeth	Mouth/Dental/Oral	Chronic or recurrent diarrhea	Gastrointestinal	5	3.55493	3.54154	0.22128	1
Retained deciduous (baby) teeth	Mouth/Dental/Oral	Chronic or recurrent vomiting	Gastrointestinal	1	1.47318	1.47092	0.651789	1
Retained deciduous (baby) teeth	Mouth/Dental/Oral	Food or medicine allergies	Gastrointestinal	2	2.07113	2.06671	0.51973	1
Retained deciduous (baby) teeth	Mouth/Dental/Oral	Foreign body ingestion or blockage	Gastrointestinal	3	2.1731	2.16876	0.28723	1
Retained deciduous (baby) teeth	Mouth/Dental/Oral	Other gastrointestinal condition	Gastrointestinal	2	1.6214	1.61825	0.382998	1
Retained deciduous (baby) teeth	Mouth/Dental/Oral	Urinary tract infection (chronic or recurrent)	Kidney/Urinary	3	2.2316	2.22529	0.303241	1
Retained deciduous (baby) teeth	Mouth/Dental/Oral	Hip dysplasia	Bone/Orthopedic	0	0.662388	0.662068	0.792197	1
Retained deciduous (baby) teeth	Mouth/Dental/Oral	Patellar luxation	Bone/Orthopedic	4	3.80908	3.78359	0.460905	1
Retained deciduous (baby) teeth	Mouth/Dental/Oral	Other orthopedic condition	Bone/Orthopedic	1	1.735	1.73195	0.711746	1
Retained deciduous (baby) teeth	Mouth/Dental/Oral	Bordetella and/or parainfluenza (kennel cough)	Infection/Parasites	4	5.68581	5.65674	0.760776	1
Retained deciduous (baby) teeth	Mouth/Dental/Oral	Coccidia	Infection/Parasites	5	3.76774	3.74959	0.262268	1
Retained deciduous (baby) teeth	Mouth/Dental/Oral	Gastrointestinal parasites	Infection/Parasites	4	2.63045	2.62422	0.198936	1
Retained deciduous (baby) teeth	Mouth/Dental/Oral	Giardia	Infection/Parasites	19	13.5605	13.3624	0.0683693	1
Retained deciduous (baby) teeth	Mouth/Dental/Oral	Heartworm infection	Infection/Parasites	1	1.1316	1.13015	0.54926	1
Retained deciduous (baby) teeth	Mouth/Dental/Oral	Hookworms	Infection/Parasites	6	3.72944	3.71743	0.11947	1
Retained deciduous (baby) teeth	Mouth/Dental/Oral	Parvovirus	Infection/Parasites	3	1.04657	1.04556	0.0280411	1
Retained deciduous (baby) teeth	Mouth/Dental/Oral	Roundworms	Infection/Parasites	6	4.01627	4.00168	0.160683	1
Retained deciduous (baby) teeth	Mouth/Dental/Oral	Tapeworms	Infection/Parasites	5	3.25061	3.24079	0.165583	1
Retained deciduous (baby) teeth	Mouth/Dental/Oral	Other infectious disease	Infection/Parasites	4	1.22329	1.22189	0.00600292	1
Retained deciduous (baby) teeth	Mouth/Dental/Oral	Chocolate	Toxin Consumption	3	3.31816	3.3087	0.569426	1
Retained deciduous (baby) teeth	Mouth/Dental/Oral	Grapes or raisins	Toxin Consumption	1	1.62103	1.61859	0.687275	1
Retained deciduous (baby) teeth	Mouth/Dental/Oral	Ingestion of human medications	Toxin Consumption	2	2.31842	2.31309	0.582919	1
Retained deciduous (baby) teeth	Mouth/Dental/Oral	Other ToxinConsumption	Toxin Consumption	3	4.11293	4.08321	0.709103	1
Retained deciduous (baby) teeth	Mouth/Dental/Oral	Dog bite	Trauma	2	5.55487	5.53111	0.934674	1
Retained deciduous (baby) teeth	Mouth/Dental/Oral	Fractured bone		80	68.8323	64.4649	0.0821249	1
Retained deciduous (baby) teeth	Mouth/Dental/Oral	Laceration	Trauma	1	2.20478	2.20134	0.791608	1
Retained deciduous (baby) teeth	Mouth/Dental/Oral	Penetrating wound (such as a stick)	Trauma	0	1.02159	1.02072	0.844031	1
Retained deciduous (baby) teeth	Mouth/Dental/Oral	Torn or broken toenail	Trauma	3	2.19988	2.19656	0.294646	1
Retained deciduous (baby) teeth	Mouth/Dental/Oral	Other trauma	Trauma	4	3.91744	3.90347	0.483335	1
Underbite	Mouth/Dental/Oral	Atopic dermatitis (atopy)	Skin	1	1.66353	1.66215	0.696608	1
Underbite	Mouth/Dental/Oral	Chronic or recurrent hot spots	Skin	1	0.654836	0.654656	0.334836	1
Underbite	Mouth/Dental/Oral	Fleas	Skin	2	1.96413	1.9614	0.489784	1
Underbite	Mouth/Dental/Oral	Food or medicine allergies that affect the skin	Skin	0	1.85498	1.8534	0.913489	1
Underbite	Mouth/Dental/Oral	Pruritis (itchy skin)	Skin	4	2.80669	2.80229	0.23797	1
Underbite	Mouth/Dental/Oral	Seasonal allergies	Skin	5	3.58636	3.57994	0.227491	1
Underbite	Mouth/Dental/Oral	Ticks	Skin	3	1.46136	1.46031	0.101464	1
Underbite	Mouth/Dental/Oral	Other skin condition	Skin	2	1.93609	1.9344	0.481674	1
Underbite	Mouth/Dental/Oral	Anal sac impaction	Gastrointestinal	1	1.45541	1.45411	0.647159	1
Underbite	Mouth/Dental/Oral	Chronic or recurrent diarrhea	Gastrointestinal	3	2.66068	2.65726	0.417553	1
Underbite	Mouth/Dental/Oral	Chronic or recurrent vomiting	Gastrointestinal	0	1.10488	1.1041	0.853487	1
Underbite	Mouth/Dental/Oral	Food or medicine allergies	Gastrointestinal	1	1.58339	1.58216	0.678605	1
Underbite	Mouth/Dental/Oral	Foreign body ingestion or blockage	Gastrointestinal	0	1.65397	1.65276	0.900872	1
Underbite	Mouth/Dental/Oral	Other gastrointestinal condition	Gastrointestinal	1	1.17133	1.17039	0.562915	1
Underbite	Mouth/Dental/Oral	Urinary tract infection (chronic or recurrent)	Kidney/Urinary	1	1.47212	1.47106	0.651456	1
Underbite	Mouth/Dental/Oral	Hip dysplasia	Bone/Orthopedic	1	0.579905	0.579792	0.290573	1
Underbite	Mouth/Dental/Oral	Patellar luxation	Bone/Orthopedic	5	2.58603	2.57621	0.0662934	1
Underbite	Mouth/Dental/Oral	Other orthopedic condition	Bone/Orthopedic	0	1.23902	1.23822	0.867247	1
Underbite	Mouth/Dental/Oral	Bordetella and/or parainfluenza (kennel cough)	Infection/Parasites	4	4.55216	4.54104	0.602225	1
Underbite	Mouth/Dental/Oral	Coccidia	Infection/Parasites	1	2.31305	2.31034	0.806167	1
Underbite	Mouth/Dental/Oral	Gastrointestinal parasites	Infection/Parasites	1	2.03317	2.0312	0.765752	1
Underbite	Mouth/Dental/Oral	Giardia	Infection/Parasites	9	9.36777	9.32209	0.547938	1
Underbite	Mouth/Dental/Oral	Heartworm infection	Infection/Parasites	3	1.5734	1.57028	0.127466	1
Underbite	Mouth/Dental/Oral	Hookworms	Infection/Parasites	3	3.03452	3.03001	0.507912	1
Underbite	Mouth/Dental/Oral	Parvovirus	Infection/Parasites	1	1.05452	1.05374	0.521177	1
Underbite	Mouth/Dental/Oral	Roundworms	Infection/Parasites	3	3.0726	3.06835	0.516531	1
Underbite	Mouth/Dental/Oral	Tapeworms	Infection/Parasites	3	2.80066	2.79578	0.452551	1
Underbite	Mouth/Dental/Oral	Other infectious disease	Infection/Parasites	1	1.01458	1.01399	0.505777	1
Underbite	Mouth/Dental/Oral	Chocolate	Toxin Consumption	6	2.75465	2.75005	0.0251738	1
Underbite	Mouth/Dental/Oral	Grapes or raisins	Toxin Consumption	2	1.33824	1.3372	0.28357	1
Underbite	Mouth/Dental/Oral	Ingestion of human medications	Toxin Consumption	0	1.67746	1.67596	0.902469	1
Underbite	Mouth/Dental/Oral	Other ToxinConsumption	Toxin Consumption	3	2.3178	2.31398	0.326907	1
Underbite	Mouth/Dental/Oral	Dog bite	Trauma	1	4.78084	4.77022	0.958282	1
Underbite	Mouth/Dental/Oral	Fractured bone		42	52.1896	50.8357	0.923516	1
Underbite	Mouth/Dental/Oral	Laceration	Trauma	4	2.07032	2.06834	0.0898378	1
Underbite	Mouth/Dental/Oral	Penetrating wound (such as a stick)	Trauma	0	0.839435	0.839149	0.820262	1
Underbite	Mouth/Dental/Oral	Torn or broken toenail	Trauma	4	2.02081	2.01904	0.0818278	1
Underbite	Mouth/Dental/Oral	Other trauma	Trauma	3	3.27386	3.26795	0.560205	1
Atopic dermatitis (atopy)	Skin	Chronic or recurrent hot spots	Skin	6	1.9861	1.98327	0.00218455	1
Atopic dermatitis (atopy)	Skin	Fleas	Skin	4	2.91895	2.91649	0.263362	1
Atopic dermatitis (atopy)	Skin	Ticks	Skin	1	3.05668	3.05387	0.880383	1
Atopic dermatitis (atopy)	Skin	Other skin condition	Skin	3	4.045	4.0405	0.698424	1
Atopic dermatitis (atopy)	Skin	Anal sac impaction	Gastrointestinal	3	2.36147	2.35995	0.338832	1
Atopic dermatitis (atopy)	Skin	Chronic or recurrent diarrhea	Gastrointestinal	6	6.05206	6.03936	0.508451	1
Atopic dermatitis (atopy)	Skin	Chronic or recurrent vomiting	Gastrointestinal	2	1.71737	1.71658	0.414604	1
Atopic dermatitis (atopy)	Skin	Food or medicine allergies	Gastrointestinal	5	3.81842	3.81263	0.272545	1
Atopic dermatitis (atopy)	Skin	Foreign body ingestion or blockage	Gastrointestinal	9	3.9	3.89459	0.00487915	1
Atopic dermatitis (atopy)	Skin	Other gastrointestinal condition	Gastrointestinal	2	1.86405	1.86304	0.46033	1
Atopic dermatitis (atopy)	Skin	Urinary tract infection (chronic or recurrent)	Kidney/Urinary	4	3.49031	3.48584	0.39243	1
Atopic dermatitis (atopy)	Skin	Hip dysplasia	Bone/Orthopedic	1	2.01149	2.00828	0.762312	1
Atopic dermatitis (atopy)	Skin	Patellar luxation	Bone/Orthopedic	3	1.97019	1.96758	0.231426	1
Atopic dermatitis (atopy)	Skin	Other orthopedic condition	Bone/Orthopedic	2	2.42146	2.41975	0.60678	1
Atopic dermatitis (atopy)	Skin	Bordetella and/or parainfluenza (kennel cough)	Infection/Parasites	7	8.54058	8.5206	0.701173	1
Atopic dermatitis (atopy)	Skin	Coccidia	Infection/Parasites	3	4.36759	4.36237	0.743694	1
Atopic dermatitis (atopy)	Skin	Gastrointestinal parasites	Infection/Parasites	1	4.10623	4.10149	0.937458	1
Atopic dermatitis (atopy)	Skin	Giardia	Infection/Parasites	13	16.7914	16.7185	0.823103	1
Atopic dermatitis (atopy)	Skin	Heartworm infection	Infection/Parasites	2	2.43859	2.43506	0.610668	1
Atopic dermatitis (atopy)	Skin	Hookworms	Infection/Parasites	4	6.17093	6.15976	0.809134	1
Atopic dermatitis (atopy)	Skin	Parvovirus	Infection/Parasites	0	1.90704	1.90569	0.916429	1
Atopic dermatitis (atopy)	Skin	Roundworms	Infection/Parasites	5	6.5786	6.56616	0.731069	1
Atopic dermatitis (atopy)	Skin	Tapeworms	Infection/Parasites	2	4.84934	4.84211	0.902318	1
Atopic dermatitis (atopy)	Skin	Other infectious disease	Infection/Parasites	1	1.91584	1.91475	0.745968	1
Atopic dermatitis (atopy)	Skin	Chocolate	Toxin Consumption	1	4.51871	4.51298	0.951175	1
Atopic dermatitis (atopy)	Skin	Grapes or raisins	Toxin Consumption	2	2.40833	2.40666	0.603806	1
Atopic dermatitis (atopy)	Skin	Ingestion of human medications	Toxin Consumption	1	2.9378	2.93551	0.870975	1
Atopic dermatitis (atopy)	Skin	Other ToxinConsumption	Toxin Consumption	2	3.26949	3.26624	0.758795	1
Atopic dermatitis (atopy)	Skin	Dog bite	Trauma	10	10.6342	10.5996	0.577219	1
Atopic dermatitis (atopy)	Skin	Fractured bone		92	100.151	97.4938	0.79547	1
Atopic dermatitis (atopy)	Skin	Laceration	Trauma	3	5.00993	5.00053	0.815626	1
Atopic dermatitis (atopy)	Skin	Penetrating wound (such as a stick)	Trauma	1	2.12355	2.12197	0.779735	1
Atopic dermatitis (atopy)	Skin	Torn or broken toenail	Trauma	4	4.95595	4.94741	0.666323	1
Atopic dermatitis (atopy)	Skin	Other trauma	Trauma	4	6.17385	6.16295	0.809393	1
Chronic or recurrent hot spots	Skin	Fleas	Skin	3	1.32343	1.32292	0.0724679	1
Chronic or recurrent hot spots	Skin	Pruritis (itchy skin)	Skin	7	3.19518	3.18852	0.0165534	1
Chronic or recurrent hot spots	Skin	Ticks	Skin	1	1.58503	1.58371	0.678991	1
Chronic or recurrent hot spots	Skin	Other skin condition	Skin	2	2.21589	2.21319	0.557691	1
Chronic or recurrent hot spots	Skin	Anal sac impaction	Gastrointestinal	0	1.17678	1.17631	0.861041	1
Chronic or recurrent hot spots	Skin	Chronic or recurrent diarrhea	Gastrointestinal	5	3.86061	3.84127	0.280503	1
Chronic or recurrent hot spots	Skin	Chronic or recurrent vomiting	Gastrointestinal	1	0.860818	0.860571	0.440369	1
Chronic or recurrent hot spots	Skin	Food or medicine allergies	Gastrointestinal	4	2.67052	2.65717	0.207367	1
Chronic or recurrent hot spots	Skin	Foreign body ingestion or blockage	Gastrointestinal	3	2.37047	2.36417	0.341112	1
Chronic or recurrent hot spots	Skin	Other gastrointestinal condition	Gastrointestinal	1	0.993914	0.993517	0.497564	1
Chronic or recurrent hot spots	Skin	Urinary tract infection (chronic or recurrent)	Kidney/Urinary	3	1.76369	1.76177	0.175815	1
Chronic or recurrent hot spots	Skin	Hip dysplasia	Bone/Orthopedic	0	1.66249	1.63684	0.903103	1
Chronic or recurrent hot spots	Skin	Patellar luxation	Bone/Orthopedic	1	0.737842	0.737532	0.380084	1
Chronic or recurrent hot spots	Skin	Other orthopedic condition	Bone/Orthopedic	0	1.3331	1.33225	0.875948	1
Chronic or recurrent hot spots	Skin	Bordetella and/or parainfluenza (kennel cough)	Infection/Parasites	4	4.80449	4.79273	0.643368	1
Chronic or recurrent hot spots	Skin	Coccidia	Infection/Parasites	1	2.36483	2.36234	0.812727	1
Chronic or recurrent hot spots	Skin	Gastrointestinal parasites	Infection/Parasites	7	2.33896	2.33566	0.00114478	1
Chronic or recurrent hot spots	Skin	Giardia	Infection/Parasites	6	8.9758	8.94351	0.840147	1
Chronic or recurrent hot spots	Skin	Heartworm infection	Infection/Parasites	0	1.02245	1.02188	0.8441	1
Chronic or recurrent hot spots	Skin	Hookworms	Infection/Parasites	2	3.5213	3.51315	0.791502	1
Chronic or recurrent hot spots	Skin	Parvovirus	Infection/Parasites	0	0.820421	0.820168	0.817508	1
Chronic or recurrent hot spots	Skin	Roundworms	Infection/Parasites	2	3.64763	3.63883	0.806133	1
Chronic or recurrent hot spots	Skin	Tapeworms	Infection/Parasites	3	2.44563	2.44325	0.361422	1
Chronic or recurrent hot spots	Skin	Other infectious disease	Infection/Parasites	3	1.13199	1.13118	0.039513	1
Chronic or recurrent hot spots	Skin	Chocolate	Toxin Consumption	1	2.15499	2.15354	0.784373	1
Chronic or recurrent hot spots	Skin	Grapes or raisins	Toxin Consumption	4	1.36154	1.36062	0.0118502	1
Chronic or recurrent hot spots	Skin	Ingestion of human medications	Toxin Consumption	1	1.46823	1.46751	0.650445	1
Chronic or recurrent hot spots	Skin	Other ToxinConsumption	Toxin Consumption	2	1.51613	1.51541	0.347137	1
Chronic or recurrent hot spots	Skin	Dog bite	Trauma	2	6.23473	6.20239	0.95547	1
Chronic or recurrent hot spots	Skin	Fractured bone		62	54.4553	53.0733	0.150188	1
Chronic or recurrent hot spots	Skin	Laceration	Trauma	2	2.87494	2.8652	0.697385	1
Chronic or recurrent hot spots	Skin	Penetrating wound (such as a stick)	Trauma	1	1.24979	1.24795	0.588468	1
Chronic or recurrent hot spots	Skin	Torn or broken toenail	Trauma	2	3.13635	3.12247	0.739913	1
Chronic or recurrent hot spots	Skin	Other trauma	Trauma	0	3.14179	3.13764	0.961942	1
Fleas	Skin	Food or medicine allergies that affect the skin	Skin	4	3.49254	3.48911	0.392937	1
Fleas	Skin	Pruritis (itchy skin)	Skin	11	4.56946	4.56336	0.00130509	1
Fleas	Skin	Seasonal allergies	Skin	8	6.52926	6.51641	0.282258	1
Fleas	Skin	Other skin condition	Skin	3	3.53837	3.53475	0.612697	1
Fleas	Skin	Anal sac impaction	Gastrointestinal	3	2.3247	2.32278	0.32885	1
Fleas	Skin	Chronic or recurrent diarrhea	Gastrointestinal	4	4.79976	4.793	0.642559	1
Fleas	Skin	Chronic or recurrent vomiting	Gastrointestinal	2	1.64594	1.64503	0.391253	1
Fleas	Skin	Food or medicine allergies	Gastrointestinal	0	2.98701	2.98422	0.958105	1
Fleas	Skin	Foreign body ingestion or blockage	Gastrointestinal	4	3.20066	3.19741	0.327429	1
Fleas	Skin	Other gastrointestinal condition	Gastrointestinal	3	1.72856	1.72749	0.166681	1
Fleas	Skin	Urinary tract infection (chronic or recurrent)	Kidney/Urinary	6	3.11866	3.11496	0.0512808	1
Fleas	Skin	Hip dysplasia	Bone/Orthopedic	0	1.3349	1.33435	0.876081	1
Fleas	Skin	Patellar luxation	Bone/Orthopedic	3	2.58063	2.57455	0.396905	1
Fleas	Skin	Other orthopedic condition	Bone/Orthopedic	2	2.27583	2.27397	0.572566	1
Fleas	Skin	Bordetella and/or parainfluenza (kennel cough)	Infection/Parasites	5	7.43979	7.42383	0.814725	1
Fleas	Skin	Coccidia	Infection/Parasites	2	3.88858	3.88404	0.83104	1
Fleas	Skin	Gastrointestinal parasites	Infection/Parasites	8	3.43575	3.43252	0.00687827	1
Fleas	Skin	Giardia	Infection/Parasites	13	15.0787	15.0135	0.704183	1
Fleas	Skin	Heartworm infection	Infection/Parasites	1	2.37531	2.37108	0.814113	1
Fleas	Skin	Hookworms	Infection/Parasites	4	5.07973	5.07255	0.684175	1
Fleas	Skin	Parvovirus	Infection/Parasites	2	1.71956	1.71828	0.415296	1
Fleas	Skin	Other infectious disease	Infection/Parasites	3	1.61241	1.61165	0.137193	1
Fleas	Skin	Chocolate	Toxin Consumption	6	4.33396	4.32742	0.211598	1
Fleas	Skin	Grapes or raisins	Toxin Consumption	3	2.09563	2.09429	0.266009	1
Fleas	Skin	Ingestion of human medications	Toxin Consumption	2	2.70637	2.70412	0.666241	1
Fleas	Skin	Other ToxinConsumption	Toxin Consumption	1	3.28427	3.27997	0.896397	1
Fleas	Skin	Dog bite	Trauma	15	8.87669	8.85385	0.0198008	1
Fleas	Skin	Fractured bone		102	88.3264	86.0983	0.0702915	1
Fleas	Skin	Laceration	Trauma	3	4.02738	4.02227	0.695768	1
Fleas	Skin	Penetrating wound (such as a stick)	Trauma	3	1.74839	1.74744	0.171864	1
Fleas	Skin	Torn or broken toenail	Trauma	4	3.92627	3.92187	0.485151	1
Fleas	Skin	Other trauma	Trauma	6	5.48002	5.47056	0.412034	1
Food or medicine allergies that affect the skin	Skin	Pruritis (itchy skin)	Skin	13	7.50471	7.48182	0.0222669	1
Food or medicine allergies that affect the skin	Skin	Ticks	Skin	1	3.8526	3.84745	0.927069	1
Food or medicine allergies that affect the skin	Skin	Other skin condition	Skin	2	5.29699	5.28724	0.924192	1
Food or medicine allergies that affect the skin	Skin	Anal sac impaction	Gastrointestinal	3	3.0116	3.00887	0.502668	1
Food or medicine allergies that affect the skin	Skin	Chronic or recurrent diarrhea	Gastrointestinal	13	8.66187	8.61849	0.0697438	1
Food or medicine allergies that affect the skin	Skin	Chronic or recurrent vomiting	Gastrointestinal	3	2.18527	2.18386	0.290707	1
Food or medicine allergies that affect the skin	Skin	Foreign body ingestion or blockage	Gastrointestinal	5	5.34038	5.32534	0.558631	1
Food or medicine allergies that affect the skin	Skin	Other gastrointestinal condition	Gastrointestinal	1	2.44347	2.44149	0.822206	1
Food or medicine allergies that affect the skin	Skin	Urinary tract infection (chronic or recurrent)	Kidney/Urinary	5	4.31005	4.30196	0.3697	1
Food or medicine allergies that affect the skin	Skin	Hip dysplasia	Bone/Orthopedic	0	3.2395	3.21027	0.9647	1
Food or medicine allergies that affect the skin	Skin	Patellar luxation	Bone/Orthopedic	1	2.17964	2.17658	0.788023	1
Food or medicine allergies that affect the skin	Skin	Other orthopedic condition	Bone/Orthopedic	2	3.24261	3.23886	0.755048	1
Food or medicine allergies that affect the skin	Skin	Bordetella and/or parainfluenza (kennel cough)	Infection/Parasites	5	11.4714	11.4253	0.972224	1
Food or medicine allergies that affect the skin	Skin	Coccidia	Infection/Parasites	3	5.68273	5.67234	0.870003	1
Food or medicine allergies that affect the skin	Skin	Gastrointestinal parasites	Infection/Parasites	6	5.46905	5.4582	0.41011	1
Food or medicine allergies that affect the skin	Skin	Giardia	Infection/Parasites	20	21.8452	21.7001	0.653989	1
Food or medicine allergies that affect the skin	Skin	Heartworm infection	Infection/Parasites	1	2.74858	2.74438	0.854405	1
Food or medicine allergies that affect the skin	Skin	Hookworms	Infection/Parasites	7	8.22367	8.19787	0.665449	1
Food or medicine allergies that affect the skin	Skin	Parvovirus	Infection/Parasites	1	2.10401	2.10252	0.776785	1
Food or medicine allergies that affect the skin	Skin	Roundworms	Infection/Parasites	8	8.53618	8.50924	0.572918	1
Food or medicine allergies that affect the skin	Skin	Tapeworms	Infection/Parasites	4	5.97644	5.96492	0.790813	1
Food or medicine allergies that affect the skin	Skin	Other infectious disease	Infection/Parasites	1	2.65068	2.64785	0.844808	1
Food or medicine allergies that affect the skin	Skin	Chocolate	Toxin Consumption	3	5.49575	5.48725	0.856659	1
Food or medicine allergies that affect the skin	Skin	Grapes or raisins	Toxin Consumption	4	3.25808	3.25429	0.340436	1
Food or medicine allergies that affect the skin	Skin	Ingestion of human medications	Toxin Consumption	4	3.62904	3.62539	0.422764	1
Food or medicine allergies that affect the skin	Skin	Other ToxinConsumption	Toxin Consumption	5	3.92388	3.91932	0.293368	1
Food or medicine allergies that affect the skin	Skin	Dog bite	Trauma	12	14.5346	14.4404	0.747613	1
Food or medicine allergies that affect the skin	Skin	Fractured bone		150	131.201	125.613	0.0467391	1
Food or medicine allergies that affect the skin	Skin	Laceration	Trauma	3	6.59031	6.56663	0.919404	1
Food or medicine allergies that affect the skin	Skin	Penetrating wound (such as a stick)	Trauma	3	2.88196	2.87743	0.472261	1
Food or medicine allergies that affect the skin	Skin	Torn or broken toenail	Trauma	4	7.0277	6.99751	0.873805	1
Food or medicine allergies that affect the skin	Skin	Other trauma	Trauma	7	7.75005	7.73103	0.606326	1
Pruritis (itchy skin)	Skin	Ticks	Skin	4	4.61007	4.60416	0.611917	1
Pruritis (itchy skin)	Skin	Other skin condition	Skin	3	6.26119	6.25062	0.903953	1
Pruritis (itchy skin)	Skin	Anal sac impaction	Gastrointestinal	8	3.81467	3.81048	0.0160134	1
Pruritis (itchy skin)	Skin	Chronic or recurrent diarrhea	Gastrointestinal	15	9.38977	9.36036	0.0333473	1
Pruritis (itchy skin)	Skin	Chronic or recurrent vomiting	Gastrointestinal	4	2.79536	2.79311	0.235518	1
Pruritis (itchy skin)	Skin	Foreign body ingestion or blockage	Gastrointestinal	5	5.85762	5.84737	0.638578	1
Pruritis (itchy skin)	Skin	Other gastrointestinal condition	Gastrointestinal	2	2.97724	2.97453	0.714513	1
Pruritis (itchy skin)	Skin	Urinary tract infection (chronic or recurrent)	Kidney/Urinary	8	5.259	5.24916	0.115777	1
Pruritis (itchy skin)	Skin	Hip dysplasia	Bone/Orthopedic	4	3.10314	3.09653	0.305143	1
Pruritis (itchy skin)	Skin	Patellar luxation	Bone/Orthopedic	6	3.48417	3.47517	0.0885783	1
Pruritis (itchy skin)	Skin	Other orthopedic condition	Bone/Orthopedic	4	3.8023	3.79811	0.4596	1
Pruritis (itchy skin)	Skin	Bordetella and/or parainfluenza (kennel cough)	Infection/Parasites	14	13.7643	13.7097	0.474617	1
Pruritis (itchy skin)	Skin	Coccidia	Infection/Parasites	8	6.77712	6.76463	0.319114	1
Pruritis (itchy skin)	Skin	Gastrointestinal parasites	Infection/Parasites	5	6.5726	6.56029	0.730387	1
Pruritis (itchy skin)	Skin	Giardia	Infection/Parasites	27	26.7258	26.5346	0.478776	1
Pruritis (itchy skin)	Skin	Heartworm infection	Infection/Parasites	2	3.93473	3.92545	0.835593	1
Pruritis (itchy skin)	Skin	Hookworms	Infection/Parasites	11	9.9086	9.87958	0.36421	1
Pruritis (itchy skin)	Skin	Parvovirus	Infection/Parasites	4	2.85098	2.84813	0.247985	1
Pruritis (itchy skin)	Skin	Roundworms	Infection/Parasites	6	10.0578	10.03	0.899952	1
Pruritis (itchy skin)	Skin	Tapeworms	Infection/Parasites	6	7.75186	7.733	0.735646	1
Pruritis (itchy skin)	Skin	Other infectious disease	Infection/Parasites	3	3.12732	3.12423	0.528713	1
Pruritis (itchy skin)	Skin	Chocolate	Toxin Consumption	6	7.19002	7.17518	0.671573	1
Pruritis (itchy skin)	Skin	Grapes or raisins	Toxin Consumption	6	3.97576	3.97096	0.154859	1
Pruritis (itchy skin)	Skin	Ingestion of human medications	Toxin Consumption	3	4.5696	4.56411	0.768739	1
Pruritis (itchy skin)	Skin	Other ToxinConsumption	Toxin Consumption	4	5.10574	5.09789	0.687837	1
Pruritis (itchy skin)	Skin	Dog bite	Trauma	18	16.6438	16.5597	0.369463	1
Pruritis (itchy skin)	Skin	Fractured bone		136	157.446	150.763	0.95965	1
Pruritis (itchy skin)	Skin	Laceration	Trauma	8	7.43619	7.41855	0.418005	1
Pruritis (itchy skin)	Skin	Penetrating wound (such as a stick)	Trauma	3	3.19972	3.19651	0.544473	1
Pruritis (itchy skin)	Skin	Torn or broken toenail	Trauma	7	7.78321	7.76264	0.610686	1
Pruritis (itchy skin)	Skin	Other trauma	Trauma	9	9.58065	9.55465	0.574502	1
Seasonal allergies	Skin	Ticks	Skin	7	6.81985	6.80547	0.472472	1
Seasonal allergies	Skin	Other skin condition	Skin	10	9.05932	9.03561	0.377163	1
Seasonal allergies	Skin	Anal sac impaction	Gastrointestinal	8	5.42407	5.41533	0.134161	1
Seasonal allergies	Skin	Chronic or recurrent diarrhea	Gastrointestinal	15	13.1018	13.0424	0.299583	1
Seasonal allergies	Skin	Chronic or recurrent vomiting	Gastrointestinal	3	3.83549	3.83135	0.665252	1
Seasonal allergies	Skin	Foreign body ingestion or blockage	Gastrointestinal	14	8.58714	8.56157	0.0321635	1
Seasonal allergies	Skin	Other gastrointestinal condition	Gastrointestinal	3	4.04158	4.03685	0.697912	1
Seasonal allergies	Skin	Urinary tract infection (chronic or recurrent)	Kidney/Urinary	10	7.94782	7.92251	0.232972	1
Seasonal allergies	Skin	Hip dysplasia	Bone/Orthopedic	3	4.52862	4.51168	0.764134	1
Seasonal allergies	Skin	Patellar luxation	Bone/Orthopedic	9	4.49488	4.48064	0.0166554	1
Seasonal allergies	Skin	Other orthopedic condition	Bone/Orthopedic	6	5.62457	5.61447	0.437054	1
Seasonal allergies	Skin	Bordetella and/or parainfluenza (kennel cough)	Infection/Parasites	20	19.0916	18.9875	0.417433	1
Seasonal allergies	Skin	Coccidia	Infection/Parasites	9	9.37943	9.35605	0.54936	1
Seasonal allergies	Skin	Gastrointestinal parasites	Infection/Parasites	14	9.06092	9.03749	0.0501974	1
Seasonal allergies	Skin	Giardia	Infection/Parasites	34	36.7427	36.3905	0.675322	1
Seasonal allergies	Skin	Heartworm infection	Infection/Parasites	2	5.68317	5.66263	0.939164	1
Seasonal allergies	Skin	Hookworms	Infection/Parasites	5	13.5585	13.5043	0.99007	1
Seasonal allergies	Skin	Parvovirus	Infection/Parasites	4	4.06676	4.06062	0.513215	1
Seasonal allergies	Skin	Roundworms	Infection/Parasites	9	14.1668	14.1102	0.915508	1
Seasonal allergies	Skin	Tapeworms	Infection/Parasites	5	10.3669	10.3349	0.952485	1
Seasonal allergies	Skin	Other infectious disease	Infection/Parasites	3	4.25806	4.25251	0.729092	1
Seasonal allergies	Skin	Chocolate	Toxin Consumption	4	10.1812	10.1504	0.973817	1
Seasonal allergies	Skin	Grapes or raisins	Toxin Consumption	4	5.42587	5.41709	0.72994	1
Seasonal allergies	Skin	Ingestion of human medications	Toxin Consumption	4	6.39751	6.38673	0.828609	1
Seasonal allergies	Skin	Other ToxinConsumption	Toxin Consumption	4	6.83815	6.82516	0.861343	1
Seasonal allergies	Skin	Dog bite	Trauma	22	23.9976	23.8114	0.658866	1
Seasonal allergies	Skin	Fractured bone		191	221.389	208.031	0.982437	1
Seasonal allergies	Skin	Laceration	Trauma	10	10.9651	10.9209	0.614874	1
Seasonal allergies	Skin	Penetrating wound (such as a stick)	Trauma	3	4.79005	4.78167	0.793494	1
Seasonal allergies	Skin	Torn or broken toenail	Trauma	10	11.2919	11.2446	0.649983	1
Seasonal allergies	Skin	Other trauma	Trauma	11	13.5183	13.4656	0.753727	1
Ticks	Skin	Other skin condition	Skin	5	3.67989	3.67592	0.245557	1
Ticks	Skin	Anal sac impaction	Gastrointestinal	3	2.16473	2.16334	0.285055	1
Ticks	Skin	Chronic or recurrent diarrhea	Gastrointestinal	6	5.06824	5.05993	0.339357	1
Ticks	Skin	Chronic or recurrent vomiting	Gastrointestinal	3	1.51956	1.51892	0.114833	1
Ticks	Skin	Food or medicine allergies	Gastrointestinal	2	3.1706	3.16702	0.744662	1
Ticks	Skin	Foreign body ingestion or blockage	Gastrointestinal	5	3.50244	3.49783	0.211644	1
Ticks	Skin	Other gastrointestinal condition	Gastrointestinal	2	1.60151	1.60075	0.376396	1
Ticks	Skin	Urinary tract infection (chronic or recurrent)	Kidney/Urinary	4	3.41716	3.41251	0.376188	1
Ticks	Skin	Hip dysplasia	Bone/Orthopedic	0	1.68451	1.68283	0.902948	1
Ticks	Skin	Patellar luxation	Bone/Orthopedic	0	1.81943	1.81713	0.911446	1
Ticks	Skin	Other orthopedic condition	Bone/Orthopedic	0	2.2681	2.26641	0.934042	1
Ticks	Skin	Bordetella and/or parainfluenza (kennel cough)	Infection/Parasites	12	7.44848	7.43344	0.0475188	1
Ticks	Skin	Coccidia	Infection/Parasites	4	3.87268	3.86848	0.474194	1
Ticks	Skin	Gastrointestinal parasites	Infection/Parasites	8	3.59647	3.59283	0.0100848	1
Ticks	Skin	Giardia	Infection/Parasites	14	14.7868	14.7297	0.581221	1
Ticks	Skin	Heartworm infection	Infection/Parasites	3	2.28948	2.28598	0.319199	1
Ticks	Skin	Hookworms	Infection/Parasites	6	5.33089	5.32268	0.385899	1
Ticks	Skin	Parvovirus	Infection/Parasites	2	1.76409	1.7628	0.429485	1
Ticks	Skin	Roundworms	Infection/Parasites	8	5.81413	5.80431	0.182125	1
Ticks	Skin	Tapeworms	Infection/Parasites	7	4.18442	4.17909	0.0842104	1
Ticks	Skin	Other infectious disease	Infection/Parasites	0	1.61764	1.61691	0.898339	1
Ticks	Skin	Chocolate	Toxin Consumption	6	4.17225	4.16684	0.185289	1
Ticks	Skin	Grapes or raisins	Toxin Consumption	3	2.07558	2.07438	0.260489	1
Ticks	Skin	Ingestion of human medications	Toxin Consumption	3	2.67022	2.6682	0.420002	1
Ticks	Skin	Other ToxinConsumption	Toxin Consumption	0	2.90627	2.90364	0.955954	1
Ticks	Skin	Dog bite	Trauma	7	9.40587	9.37873	0.783948	1
Ticks	Skin	Fractured bone		102	88.8971	86.7447	0.0797363	1
Ticks	Skin	Laceration	Trauma	3	4.47596	4.46824	0.757487	1
Ticks	Skin	Penetrating wound (such as a stick)	Trauma	1	1.93202	1.93068	0.748814	1
Ticks	Skin	Torn or broken toenail	Trauma	7	4.35283	4.34644	0.102089	1
Ticks	Skin	Other trauma	Trauma	7	5.49545	5.48654	0.26033	1
Other skin condition	Skin	Anal sac impaction	Gastrointestinal	3	2.91649	2.91407	0.480491	1
Other skin condition	Skin	Chronic or recurrent diarrhea	Gastrointestinal	10	6.88713	6.87261	0.117533	1
Other skin condition	Skin	Chronic or recurrent vomiting	Gastrointestinal	2	2.0618	2.06067	0.517169	1
Other skin condition	Skin	Food or medicine allergies	Gastrointestinal	7	4.34258	4.33602	0.100945	1
Other skin condition	Skin	Foreign body ingestion or blockage	Gastrointestinal	1	4.69375	4.6865	0.956019	1
Other skin condition	Skin	Other gastrointestinal condition	Gastrointestinal	5	2.15251	2.15125	0.0261043	1
Other skin condition	Skin	Urinary tract infection (chronic or recurrent)	Kidney/Urinary	5	4.81056	4.80093	0.465551	1
Other skin condition	Skin	Hip dysplasia	Bone/Orthopedic	0	2.34952	2.34607	0.937478	1
Other skin condition	Skin	Patellar luxation	Bone/Orthopedic	3	2.48712	2.48301	0.372409	1
Other skin condition	Skin	Other orthopedic condition	Bone/Orthopedic	1	3.07973	3.07674	0.882122	1
Other skin condition	Skin	Bordetella and/or parainfluenza (kennel cough)	Infection/Parasites	7	10.1176	10.0907	0.836813	1
Other skin condition	Skin	Coccidia	Infection/Parasites	8	5.45125	5.44266	0.137307	1
Other skin condition	Skin	Gastrointestinal parasites	Infection/Parasites	3	4.99697	4.98988	0.814333	1
Other skin condition	Skin	Giardia	Infection/Parasites	16	20.5245	20.413	0.841688	1
Other skin condition	Skin	Heartworm infection	Infection/Parasites	1	2.768	2.76354	0.856228	1
Other skin condition	Skin	Hookworms	Infection/Parasites	7	7.35942	7.34402	0.552757	1
Other skin condition	Skin	Parvovirus	Infection/Parasites	1	2.22613	2.22432	0.794497	1
Other skin condition	Skin	Roundworms	Infection/Parasites	10	7.89364	7.8762	0.226465	1
Other skin condition	Skin	Tapeworms	Infection/Parasites	6	5.6336	5.62438	0.438609	1
Other skin condition	Skin	Other infectious disease	Infection/Parasites	2	2.19821	2.19692	0.55319	1
Other skin condition	Skin	Chocolate	Toxin Consumption	2	5.53626	5.52741	0.933725	1
Other skin condition	Skin	Grapes or raisins	Toxin Consumption	6	2.84063	2.83844	0.030379	1
Other skin condition	Skin	Ingestion of human medications	Toxin Consumption	4	3.62709	3.62348	0.422344	1
Other skin condition	Skin	Other ToxinConsumption	Toxin Consumption	4	4.07046	4.0652	0.513938	1
Other skin condition	Skin	Dog bite	Trauma	7	12.5566	12.511	0.941902	1
Other skin condition	Skin	Fractured bone		138	120.524	116.711	0.0528677	1
Other skin condition	Skin	Laceration	Trauma	6	5.76253	5.75169	0.460562	1
Other skin condition	Skin	Penetrating wound (such as a stick)	Trauma	0	2.57739	2.57516	0.945877	1
Other skin condition	Skin	Torn or broken toenail	Trauma	4	5.82359	5.8127	0.775288	1
Other skin condition	Skin	Other trauma	Trauma	14	7.25792	7.24359	0.00612166	1
Anal sac impaction	Gastrointestinal	Chronic or recurrent diarrhea	Gastrointestinal	10	3.9216	3.91727	0.00106626	1
Anal sac impaction	Gastrointestinal	Chronic or recurrent vomiting	Gastrointestinal	0	1.33654	1.33597	0.876228	1
Anal sac impaction	Gastrointestinal	Food or medicine allergies	Gastrointestinal	5	2.52235	2.5203	0.0592996	1
Anal sac impaction	Gastrointestinal	Foreign body ingestion or blockage	Gastrointestinal	3	2.58283	2.58097	0.397559	1
Anal sac impaction	Gastrointestinal	Other gastrointestinal condition	Gastrointestinal	2	1.34871	1.34814	0.287424	1
Anal sac impaction	Gastrointestinal	Urinary tract infection (chronic or recurrent)	Kidney/Urinary	7	2.70203	2.69908	0.00444697	1
Anal sac impaction	Gastrointestinal	Hip dysplasia	Bone/Orthopedic	0	1.20145	1.20094	0.863534	1
Anal sac impaction	Gastrointestinal	Patellar luxation	Bone/Orthopedic	4	1.9976	1.99413	0.0780964	1
Anal sac impaction	Gastrointestinal	Other orthopedic condition	Bone/Orthopedic	3	1.8777	1.87649	0.206312	1
Anal sac impaction	Gastrointestinal	Bordetella and/or parainfluenza (kennel cough)	Infection/Parasites	4	6.15004	6.13934	0.807229	1
Anal sac impaction	Gastrointestinal	Coccidia	Infection/Parasites	5	3.16545	3.16256	0.15113	1
Anal sac impaction	Gastrointestinal	Gastrointestinal parasites	Infection/Parasites	4	2.90148	2.89916	0.25941	1
Anal sac impaction	Gastrointestinal	Giardia	Infection/Parasites	13	12.3875	12.3445	0.430798	1
Anal sac impaction	Gastrointestinal	Heartworm infection	Infection/Parasites	4	1.87613	1.87371	0.0603798	1
Anal sac impaction	Gastrointestinal	Hookworms	Infection/Parasites	6	4.28997	4.28491	0.204373	1
Anal sac impaction	Gastrointestinal	Parvovirus	Infection/Parasites	2	1.32306	1.32238	0.27804	1
Anal sac impaction	Gastrointestinal	Roundworms	Infection/Parasites	7	4.45313	4.44793	0.113598	1
Anal sac impaction	Gastrointestinal	Tapeworms	Infection/Parasites	1	3.37808	3.37468	0.902258	1
Anal sac impaction	Gastrointestinal	Other infectious disease	Infection/Parasites	0	1.33504	1.33452	0.87609	1
Anal sac impaction	Gastrointestinal	Chocolate	Toxin Consumption	5	3.49877	3.49474	0.210974	1
Anal sac impaction	Gastrointestinal	Grapes or raisins	Toxin Consumption	2	1.75883	1.75791	0.427833	1
Anal sac impaction	Gastrointestinal	Ingestion of human medications	Toxin Consumption	1	2.16613	2.16478	0.785986	1
Anal sac impaction	Gastrointestinal	Other ToxinConsumption	Toxin Consumption	3	2.54821	2.54592	0.388531	1
Anal sac impaction	Gastrointestinal	Dog bite	Trauma	4	7.38691	7.37125	0.893889	1
Anal sac impaction	Gastrointestinal	Fractured bone		83	72.0983	70.6696	0.0973481	1
Anal sac impaction	Gastrointestinal	Laceration	Trauma	4	3.21388	3.21095	0.330438	1
Anal sac impaction	Gastrointestinal	Penetrating wound (such as a stick)	Trauma	1	1.46098	1.46032	0.648571	1
Anal sac impaction	Gastrointestinal	Torn or broken toenail	Trauma	3	3.3326	3.32934	0.57232	1
Anal sac impaction	Gastrointestinal	Other trauma	Trauma	5	4.39528	4.38965	0.386433	1
Chronic or recurrent diarrhea	Gastrointestinal	Foreign body ingestion or blockage	Gastrointestinal	8	6.93841	6.91649	0.343232	1
Chronic or recurrent diarrhea	Gastrointestinal	Urinary tract infection (chronic or recurrent)	Kidney/Urinary	10	5.64604	5.63348	0.0332967	1
Chronic or recurrent diarrhea	Gastrointestinal	Hip dysplasia	Bone/Orthopedic	2	3.81115	3.78911	0.823927	1
Chronic or recurrent diarrhea	Gastrointestinal	Patellar luxation	Bone/Orthopedic	1	2.95372	2.94787	0.872421	1
Chronic or recurrent diarrhea	Gastrointestinal	Other orthopedic condition	Bone/Orthopedic	5	4.13345	4.12796	0.334869	1
Chronic or recurrent diarrhea	Gastrointestinal	Bordetella and/or parainfluenza (kennel cough)	Infection/Parasites	18	14.5787	14.5149	0.184592	1
Chronic or recurrent diarrhea	Gastrointestinal	Coccidia	Infection/Parasites	12	7.93876	7.91758	0.0744655	1
Chronic or recurrent diarrhea	Gastrointestinal	Gastrointestinal parasites	Infection/Parasites	10	6.91744	6.90274	0.120342	1
Chronic or recurrent diarrhea	Gastrointestinal	Heartworm infection	Infection/Parasites	0	3.21623	3.21103	0.96366	1
Chronic or recurrent diarrhea	Gastrointestinal	Hookworms	Infection/Parasites	8	10.3917	10.3568	0.771313	1
Chronic or recurrent diarrhea	Gastrointestinal	Parvovirus	Infection/Parasites	1	2.8473	2.84451	0.863307	1
Chronic or recurrent diarrhea	Gastrointestinal	Roundworms	Infection/Parasites	15	11.42	11.3762	0.144253	1
Chronic or recurrent diarrhea	Gastrointestinal	Tapeworms	Infection/Parasites	9	7.80825	7.78947	0.334688	1
Chronic or recurrent diarrhea	Gastrointestinal	Other infectious disease	Infection/Parasites	2	3.32784	3.32413	0.766783	1
Chronic or recurrent diarrhea	Gastrointestinal	Chocolate	Toxin Consumption	9	7.07674	7.06373	0.234645	1
Chronic or recurrent diarrhea	Gastrointestinal	Grapes or raisins	Toxin Consumption	3	4.0321	4.02709	0.696482	1
Chronic or recurrent diarrhea	Gastrointestinal	Ingestion of human medications	Toxin Consumption	8	4.88972	4.88312	0.0796384	1
Chronic or recurrent diarrhea	Gastrointestinal	Other ToxinConsumption	Toxin Consumption	6	5.93996	5.92619	0.490162	1
Chronic or recurrent diarrhea	Gastrointestinal	Dog bite	Trauma	18	18.3676	18.2462	0.53429	1
Chronic or recurrent diarrhea	Gastrointestinal	Fractured bone		198	172.846	163.983	0.024746	1
Chronic or recurrent diarrhea	Gastrointestinal	Laceration	Trauma	6	8.5746	8.5406	0.810835	1
Chronic or recurrent diarrhea	Gastrointestinal	Penetrating wound (such as a stick)	Trauma	3	3.73309	3.72666	0.647934	1
Chronic or recurrent diarrhea	Gastrointestinal	Torn or broken toenail	Trauma	3	8.5108	8.47924	0.970788	1
Chronic or recurrent diarrhea	Gastrointestinal	Other trauma	Trauma	6	10.3939	10.3599	0.913895	1
Chronic or recurrent vomiting	Gastrointestinal	Foreign body ingestion or blockage	Gastrointestinal	5	1.82549	1.82462	0.00938357	1
Chronic or recurrent vomiting	Gastrointestinal	Urinary tract infection (chronic or recurrent)	Kidney/Urinary	4	1.84175	1.8405	0.0558204	1
Chronic or recurrent vomiting	Gastrointestinal	Hip dysplasia	Bone/Orthopedic	1	0.86344	0.863193	0.441573	1
Chronic or recurrent vomiting	Gastrointestinal	Patellar luxation	Bone/Orthopedic	2	1.45588	1.45407	0.32591	1
Chronic or recurrent vomiting	Gastrointestinal	Other orthopedic condition	Bone/Orthopedic	0	1.27887	1.27838	0.870992	1
Chronic or recurrent vomiting	Gastrointestinal	Bordetella and/or parainfluenza (kennel cough)	Infection/Parasites	5	4.46005	4.45452	0.399041	1
Chronic or recurrent vomiting	Gastrointestinal	Coccidia	Infection/Parasites	2	2.31249	2.31095	0.581433	1
Chronic or recurrent vomiting	Gastrointestinal	Gastrointestinal parasites	Infection/Parasites	2	2.12046	2.11923	0.532973	1
Chronic or recurrent vomiting	Gastrointestinal	Giardia	Infection/Parasites	12	9.052	9.02923	0.163278	1
Chronic or recurrent vomiting	Gastrointestinal	Heartworm infection	Infection/Parasites	0	1.32782	1.32667	0.875506	1
Chronic or recurrent vomiting	Gastrointestinal	Hookworms	Infection/Parasites	3	3.16747	3.16471	0.537501	1
Chronic or recurrent vomiting	Gastrointestinal	Parvovirus	Infection/Parasites	0	0.971567	0.971215	0.837899	1
Chronic or recurrent vomiting	Gastrointestinal	Roundworms	Infection/Parasites	2	3.25773	3.25494	0.75714	1
Chronic or recurrent vomiting	Gastrointestinal	Tapeworms	Infection/Parasites	2	2.5553	2.55327	0.635898	1
Chronic or recurrent vomiting	Gastrointestinal	Other infectious disease	Infection/Parasites	1	0.984408	0.984126	0.49373	1
Chronic or recurrent vomiting	Gastrointestinal	Chocolate	Toxin Consumption	3	2.48879	2.48686	0.372906	1
Chronic or recurrent vomiting	Gastrointestinal	Grapes or raisins	Toxin Consumption	2	1.28373	1.28324	0.263594	1
Chronic or recurrent vomiting	Gastrointestinal	Ingestion of human medications	Toxin Consumption	2	1.56586	1.56517	0.364289	1
Chronic or recurrent vomiting	Gastrointestinal	Other ToxinConsumption	Toxin Consumption	2	1.90196	1.90064	0.471654	1
Chronic or recurrent vomiting	Gastrointestinal	Dog bite	Trauma	6	5.25785	5.25028	0.373011	1
Chronic or recurrent vomiting	Gastrointestinal	Fractured bone		60	52.0377	51.313	0.133168	1
Chronic or recurrent vomiting	Gastrointestinal	Laceration	Trauma	2	2.30041	2.29896	0.578527	1
Chronic or recurrent vomiting	Gastrointestinal	Penetrating wound (such as a stick)	Trauma	0	1.02003	1.01973	0.843779	1
Chronic or recurrent vomiting	Gastrointestinal	Torn or broken toenail	Trauma	2	2.36196	2.36042	0.593128	1
Chronic or recurrent vomiting	Gastrointestinal	Other trauma	Trauma	1	3.19864	3.19568	0.890634	1
Food or medicine allergies	Gastrointestinal	Foreign body ingestion or blockage	Gastrointestinal	3	4.37835	4.36842	0.745204	1
Food or medicine allergies	Gastrointestinal	Other gastrointestinal condition	Gastrointestinal	3	2.08521	2.0837	0.263128	1
Food or medicine allergies	Gastrointestinal	Urinary tract infection (chronic or recurrent)	Kidney/Urinary	5	3.42279	3.41784	0.196795	1
Food or medicine allergies	Gastrointestinal	Hip dysplasia	Bone/Orthopedic	2	2.57503	2.56039	0.64034	1
Food or medicine allergies	Gastrointestinal	Patellar luxation	Bone/Orthopedic	1	1.81175	1.80933	0.726905	1
Food or medicine allergies	Gastrointestinal	Other orthopedic condition	Bone/Orthopedic	2	2.69162	2.68894	0.663403	1
Food or medicine allergies	Gastrointestinal	Bordetella and/or parainfluenza (kennel cough)	Infection/Parasites	13	9.29787	9.26777	0.111976	1
Food or medicine allergies	Gastrointestinal	Coccidia	Infection/Parasites	5	4.81804	4.81006	0.466939	1
Food or medicine allergies	Gastrointestinal	Gastrointestinal parasites	Infection/Parasites	3	4.2993	4.29286	0.734703	1
Food or medicine allergies	Gastrointestinal	Giardia	Infection/Parasites	27	18.1536	18.0489	0.0186582	1
Food or medicine allergies	Gastrointestinal	Heartworm infection	Infection/Parasites	0	2.01137	2.00918	0.922051	1
Food or medicine allergies	Gastrointestinal	Hookworms	Infection/Parasites	7	6.46482	6.44954	0.416547	1
Food or medicine allergies	Gastrointestinal	Parvovirus	Infection/Parasites	2	1.63354	1.63267	0.387133	1
Food or medicine allergies	Gastrointestinal	Roundworms	Infection/Parasites	6	6.96289	6.94513	0.642583	1
Food or medicine allergies	Gastrointestinal	Tapeworms	Infection/Parasites	1	4.6438	4.63717	0.954687	1
Food or medicine allergies	Gastrointestinal	Other infectious disease	Infection/Parasites	3	2.14122	2.13941	0.278558	1
Food or medicine allergies	Gastrointestinal	Chocolate	Toxin Consumption	2	4.37791	4.37253	0.872268	1
Food or medicine allergies	Gastrointestinal	Grapes or raisins	Toxin Consumption	2	2.58841	2.58602	0.642781	1
Food or medicine allergies	Gastrointestinal	Ingestion of human medications	Toxin Consumption	2	2.94647	2.94402	0.709394	1
Food or medicine allergies	Gastrointestinal	Other ToxinConsumption	Toxin Consumption	6	3.47871	3.47429	0.0880812	1
Food or medicine allergies	Gastrointestinal	Dog bite	Trauma	8	11.9183	11.8565	0.872427	1
Food or medicine allergies	Gastrointestinal	Fractured bone		124	108.366	104.487	0.0630789	1
Food or medicine allergies	Gastrointestinal	Laceration	Trauma	3	5.38441	5.369	0.84827	1
Food or medicine allergies	Gastrointestinal	Penetrating wound (such as a stick)	Trauma	2	2.4112	2.40801	0.60449	1
Food or medicine allergies	Gastrointestinal	Torn or broken toenail	Trauma	6	5.60599	5.58833	0.433814	1
Food or medicine allergies	Gastrointestinal	Other trauma	Trauma	3	6.43022	6.4163	0.912162	1
Foreign body ingestion or blockage	Gastrointestinal	Other gastrointestinal condition	Gastrointestinal	3	2.15048	2.14884	0.281118	1
Foreign body ingestion or blockage	Gastrointestinal	Urinary tract infection (chronic or recurrent)	Kidney/Urinary	2	4.20882	4.20102	0.859409	1
Foreign body ingestion or blockage	Gastrointestinal	Hip dysplasia	Bone/Orthopedic	2	2.28639	2.27989	0.575215	1
Foreign body ingestion or blockage	Gastrointestinal	Patellar luxation	Bone/Orthopedic	1	2.03534	2.03284	0.766129	1
Foreign body ingestion or blockage	Gastrointestinal	Other orthopedic condition	Bone/Orthopedic	1	3.02627	3.02285	0.878079	1
Foreign body ingestion or blockage	Gastrointestinal	Bordetella and/or parainfluenza (kennel cough)	Infection/Parasites	7	9.53756	9.5112	0.794692	1
Foreign body ingestion or blockage	Gastrointestinal	Coccidia	Infection/Parasites	4	5.29176	5.28201	0.712963	1
Foreign body ingestion or blockage	Gastrointestinal	Gastrointestinal parasites	Infection/Parasites	4	4.64783	4.64125	0.61818	1
Foreign body ingestion or blockage	Gastrointestinal	Giardia	Infection/Parasites	22	19.0437	18.9398	0.248476	1
Foreign body ingestion or blockage	Gastrointestinal	Heartworm infection	Infection/Parasites	3	2.19574	2.19344	0.29355	1
Foreign body ingestion or blockage	Gastrointestinal	Hookworms	Infection/Parasites	8	6.69233	6.67876	0.306429	1
Foreign body ingestion or blockage	Gastrointestinal	Parvovirus	Infection/Parasites	2	1.92696	1.92563	0.47901	1
Foreign body ingestion or blockage	Gastrointestinal	Roundworms	Infection/Parasites	6	7.58333	7.56329	0.717599	1
Foreign body ingestion or blockage	Gastrointestinal	Tapeworms	Infection/Parasites	7	5.01931	5.01205	0.188152	1
Foreign body ingestion or blockage	Gastrointestinal	Other infectious disease	Infection/Parasites	3	2.1095	2.10814	0.269833	1
Foreign body ingestion or blockage	Gastrointestinal	Chocolate	Toxin Consumption	3	4.92508	4.91836	0.807313	1
Foreign body ingestion or blockage	Gastrointestinal	Grapes or raisins	Toxin Consumption	3	2.61159	2.60967	0.404996	1
Foreign body ingestion or blockage	Gastrointestinal	Ingestion of human medications	Toxin Consumption	3	3.44783	3.44411	0.595342	1
Foreign body ingestion or blockage	Gastrointestinal	Other ToxinConsumption	Toxin Consumption	4	3.77683	3.77169	0.454257	1
Foreign body ingestion or blockage	Gastrointestinal	Dog bite	Trauma	11	11.8058	11.7569	0.592894	1
Foreign body ingestion or blockage	Gastrointestinal	Fractured bone		130	113.89	109.98	0.0622527	1
Foreign body ingestion or blockage	Gastrointestinal	Laceration	Trauma	7	5.73857	5.7205	0.298956	1
Foreign body ingestion or blockage	Gastrointestinal	Penetrating wound (such as a stick)	Trauma	4	2.41343	2.41081	0.153431	1
Foreign body ingestion or blockage	Gastrointestinal	Torn or broken toenail	Trauma	5	5.59011	5.57672	0.598663	1
Foreign body ingestion or blockage	Gastrointestinal	Other trauma	Trauma	2	6.52751	6.51538	0.961947	1
Other gastrointestinal condition	Gastrointestinal	Urinary tract infection (chronic or recurrent)	Kidney/Urinary	0	1.65469	1.65382	0.900898	1
Other gastrointestinal condition	Gastrointestinal	Hip dysplasia	Bone/Orthopedic	1	0.885126	0.88484	0.451402	1
Other gastrointestinal condition	Gastrointestinal	Patellar luxation	Bone/Orthopedic	0	1.44285	1.44103	0.885308	1
Other gastrointestinal condition	Gastrointestinal	Other orthopedic condition	Bone/Orthopedic	5	1.38867	1.38802	0.00108735	1
Other gastrointestinal condition	Gastrointestinal	Bordetella and/or parainfluenza (kennel cough)	Infection/Parasites	2	4.75423	4.74762	0.896893	1
Other gastrointestinal condition	Gastrointestinal	Coccidia	Infection/Parasites	1	2.54765	2.54553	0.833982	1
Other gastrointestinal condition	Gastrointestinal	Gastrointestinal parasites	Infection/Parasites	3	2.18355	2.18222	0.290237	1
Other gastrointestinal condition	Gastrointestinal	Giardia	Infection/Parasites	9	9.5643	9.53755	0.572492	1
Other gastrointestinal condition	Gastrointestinal	Heartworm infection	Infection/Parasites	0	1.18895	1.18814	0.862311	1
Other gastrointestinal condition	Gastrointestinal	Hookworms	Infection/Parasites	3	3.21582	3.21288	0.547919	1
Other gastrointestinal condition	Gastrointestinal	Parvovirus	Infection/Parasites	1	0.943927	0.94362	0.476984	1
Other gastrointestinal condition	Gastrointestinal	Roundworms	Infection/Parasites	5	3.48724	3.48381	0.208832	1
Other gastrointestinal condition	Gastrointestinal	Tapeworms	Infection/Parasites	3	2.59938	2.59723	0.40184	1
Other gastrointestinal condition	Gastrointestinal	Other infectious disease	Infection/Parasites	1	1.0777	1.07734	0.529838	1
Other gastrointestinal condition	Gastrointestinal	Chocolate	Toxin Consumption	2	2.48622	2.4844	0.62114	1
Other gastrointestinal condition	Gastrointestinal	Grapes or raisins	Toxin Consumption	1	1.33703	1.33648	0.614678	1
Other gastrointestinal condition	Gastrointestinal	Ingestion of human medications	Toxin Consumption	3	1.67455	1.6737	0.152792	1
Other gastrointestinal condition	Gastrointestinal	Other ToxinConsumption	Toxin Consumption	1	2.09206	2.09025	0.77498	1
Other gastrointestinal condition	Gastrointestinal	Dog bite	Trauma	4	5.4922	5.48381	0.738007	1
Other gastrointestinal condition	Gastrointestinal	Fractured bone		64	55.5287	54.6534	0.12592	1
Other gastrointestinal condition	Gastrointestinal	Laceration	Trauma	4	2.51852	2.51652	0.17518	1
Other gastrointestinal condition	Gastrointestinal	Penetrating wound (such as a stick)	Trauma	1	1.03911	1.03881	0.515306	1
Other gastrointestinal condition	Gastrointestinal	Torn or broken toenail	Trauma	2	2.46847	2.46674	0.617255	1
Other gastrointestinal condition	Gastrointestinal	Other trauma	Trauma	3	3.28092	3.27788	0.561653	1
Urinary tract infection (chronic or recurrent)	Kidney/Urinary	Hip dysplasia	Bone/Orthopedic	1	2.31899	2.31435	0.807034	1
Urinary tract infection (chronic or recurrent)	Kidney/Urinary	Patellar luxation	Bone/Orthopedic	3	2.12405	2.12006	0.27372	1
Urinary tract infection (chronic or recurrent)	Kidney/Urinary	Other orthopedic condition	Bone/Orthopedic	2	2.92922	2.92516	0.706539	1
Urinary tract infection (chronic or recurrent)	Kidney/Urinary	Bordetella and/or parainfluenza (kennel cough)	Infection/Parasites	13	8.90765	8.87817	0.084807	1
Urinary tract infection (chronic or recurrent)	Kidney/Urinary	Coccidia	Infection/Parasites	5	5.39174	5.37858	0.567068	1
Urinary tract infection (chronic or recurrent)	Kidney/Urinary	Gastrointestinal parasites	Infection/Parasites	4	4.88541	4.87511	0.655793	1
Urinary tract infection (chronic or recurrent)	Kidney/Urinary	Giardia	Infection/Parasites	21	19.5528	19.4	0.371242	1
Urinary tract infection (chronic or recurrent)	Kidney/Urinary	Heartworm infection	Infection/Parasites	1	2.3088	2.30489	0.805678	1
Urinary tract infection (chronic or recurrent)	Kidney/Urinary	Hookworms	Infection/Parasites	5	7.04958	7.02894	0.780261	1
Urinary tract infection (chronic or recurrent)	Kidney/Urinary	Parvovirus	Infection/Parasites	1	2.10522	2.10311	0.777002	1
Urinary tract infection (chronic or recurrent)	Kidney/Urinary	Roundworms	Infection/Parasites	8	7.57884	7.55519	0.439111	1
Urinary tract infection (chronic or recurrent)	Kidney/Urinary	Tapeworms	Infection/Parasites	5	5.14742	5.13669	0.52593	1
Urinary tract infection (chronic or recurrent)	Kidney/Urinary	Other infectious disease	Infection/Parasites	1	1.79271	1.7916	0.723154	1
Urinary tract infection (chronic or recurrent)	Kidney/Urinary	Chocolate	Toxin Consumption	8	5.2278	5.21668	0.112423	1
Urinary tract infection (chronic or recurrent)	Kidney/Urinary	Grapes or raisins	Toxin Consumption	6	2.48607	2.48373	0.0128845	1
Urinary tract infection (chronic or recurrent)	Kidney/Urinary	Ingestion of human medications	Toxin Consumption	2	3.49493	3.48993	0.78821	1
Urinary tract infection (chronic or recurrent)	Kidney/Urinary	Other ToxinConsumption	Toxin Consumption	2	3.90463	3.89731	0.832673	1
Urinary tract infection (chronic or recurrent)	Kidney/Urinary	Dog bite	Trauma	13	11.3398	11.2874	0.310599	1
Urinary tract infection (chronic or recurrent)	Kidney/Urinary	Fractured bone		126	110.827	106.149	0.0704148	1
Urinary tract infection (chronic or recurrent)	Kidney/Urinary	Laceration	Trauma	5	5.039	5.02856	0.506939	1
Urinary tract infection (chronic or recurrent)	Kidney/Urinary	Penetrating wound (such as a stick)	Trauma	2	2.53473	2.53161	0.631593	1
Urinary tract infection (chronic or recurrent)	Kidney/Urinary	Torn or broken toenail	Trauma	6	5.26439	5.25174	0.374107	1
Urinary tract infection (chronic or recurrent)	Kidney/Urinary	Other trauma	Trauma	7	6.60513	6.58874	0.43887	1
Hip dysplasia	Bone/Orthopedic	Patellar luxation	Bone/Orthopedic	1	0.640377	0.640185	0.326549	1
Hip dysplasia	Bone/Orthopedic	Bordetella and/or parainfluenza (kennel cough)	Infection/Parasites	4	4.70806	4.69638	0.628063	1
Hip dysplasia	Bone/Orthopedic	Coccidia	Infection/Parasites	1	2.44515	2.44223	0.822449	1
Hip dysplasia	Bone/Orthopedic	Gastrointestinal parasites	Infection/Parasites	0	2.43663	2.43269	0.940883	1
Hip dysplasia	Bone/Orthopedic	Giardia	Infection/Parasites	4	9.22465	9.18844	0.95761	1
Hip dysplasia	Bone/Orthopedic	Heartworm infection	Infection/Parasites	0	1.08288	1.08217	0.851053	1
Hip dysplasia	Bone/Orthopedic	Hookworms	Infection/Parasites	4	3.71712	3.70713	0.441597	1
Hip dysplasia	Bone/Orthopedic	Parvovirus	Infection/Parasites	0	0.952991	0.952518	0.835581	1
Hip dysplasia	Bone/Orthopedic	Roundworms	Infection/Parasites	3	3.89019	3.87872	0.674366	1
Hip dysplasia	Bone/Orthopedic	Tapeworms	Infection/Parasites	2	2.5459	2.54319	0.633943	1
Hip dysplasia	Bone/Orthopedic	Other infectious disease	Infection/Parasites	0	1.0637	1.06295	0.848898	1
Hip dysplasia	Bone/Orthopedic	Chocolate	Toxin Consumption	2	2.23824	2.23655	0.563286	1
Hip dysplasia	Bone/Orthopedic	Grapes or raisins	Toxin Consumption	0	1.31991	1.31904	0.874774	1
Hip dysplasia	Bone/Orthopedic	Ingestion of human medications	Toxin Consumption	0	1.50272	1.50191	0.889936	1
Hip dysplasia	Bone/Orthopedic	Other ToxinConsumption	Toxin Consumption	0	1.55683	1.55595	0.894	1
Hip dysplasia	Bone/Orthopedic	Dog bite	Trauma	0	6.50572	6.46605	0.994743	1
Hip dysplasia	Bone/Orthopedic	Fractured bone		63	55.4722	53.9309	0.152666	1
Hip dysplasia	Bone/Orthopedic	Laceration	Trauma	3	3.0087	2.99705	0.502005	1
Hip dysplasia	Bone/Orthopedic	Penetrating wound (such as a stick)	Trauma	0	1.42166	1.41881	0.88367	1
Hip dysplasia	Bone/Orthopedic	Torn or broken toenail	Trauma	1	3.24933	3.23255	0.894545	1
Hip dysplasia	Bone/Orthopedic	Other trauma	Trauma	2	3.37807	3.37223	0.773504	1
Patellar luxation	Bone/Orthopedic	Bordetella and/or parainfluenza (kennel cough)	Infection/Parasites	4	5.82441	5.79991	0.77564	1
Patellar luxation	Bone/Orthopedic	Coccidia	Infection/Parasites	3	2.93928	2.93297	0.485859	1
Patellar luxation	Bone/Orthopedic	Gastrointestinal parasites	Infection/Parasites	3	2.62939	2.62488	0.409531	1
Patellar luxation	Bone/Orthopedic	Giardia	Infection/Parasites	11	12.0575	11.9524	0.620157	1
Patellar luxation	Bone/Orthopedic	Heartworm infection	Infection/Parasites	1	2.13427	2.12683	0.781648	1
Patellar luxation	Bone/Orthopedic	Hookworms	Infection/Parasites	3	3.80862	3.79913	0.660878	1
Patellar luxation	Bone/Orthopedic	Parvovirus	Infection/Parasites	0	1.27078	1.2693	0.870328	1
Patellar luxation	Bone/Orthopedic	Roundworms	Infection/Parasites	4	3.70488	3.69632	0.439001	1
Patellar luxation	Bone/Orthopedic	Tapeworms	Infection/Parasites	4	3.47326	3.4638	0.388581	1
Patellar luxation	Bone/Orthopedic	Other infectious disease	Infection/Parasites	1	1.25818	1.25699	0.591062	1
Patellar luxation	Bone/Orthopedic	Chocolate	Toxin Consumption	5	3.76116	3.74952	0.261159	1
Patellar luxation	Bone/Orthopedic	Grapes or raisins	Toxin Consumption	1	1.75001	1.7477	0.714755	1
Patellar luxation	Bone/Orthopedic	Ingestion of human medications	Toxin Consumption	3	2.20653	2.203	0.296465	1
Patellar luxation	Bone/Orthopedic	Other ToxinConsumption	Toxin Consumption	5	2.95397	2.94615	0.116626	1
Patellar luxation	Bone/Orthopedic	Dog bite	Trauma	5	5.85174	5.82905	0.637875	1
Patellar luxation	Bone/Orthopedic	Fractured bone		77	65.9535	62.9424	0.0819061	1
Patellar luxation	Bone/Orthopedic	Laceration	Trauma	1	2.36119	2.35772	0.812322	1
Patellar luxation	Bone/Orthopedic	Penetrating wound (such as a stick)	Trauma	1	1.01029	1.00966	0.504086	1
Patellar luxation	Bone/Orthopedic	Torn or broken toenail	Trauma	1	2.47578	2.47199	0.826042	1
Patellar luxation	Bone/Orthopedic	Other trauma	Trauma	8	3.95918	3.94766	0.020988	1
Other orthopedic condition	Bone/Orthopedic	Bordetella and/or parainfluenza (kennel cough)	Infection/Parasites	2	6.26674	6.25533	0.955993	1
Other orthopedic condition	Bone/Orthopedic	Coccidia	Infection/Parasites	3	3.39251	3.38873	0.584423	1
Other orthopedic condition	Bone/Orthopedic	Gastrointestinal parasites	Infection/Parasites	3	2.9879	2.98526	0.497207	1
Other orthopedic condition	Bone/Orthopedic	Giardia	Infection/Parasites	8	12.5907	12.5439	0.902542	1
Other orthopedic condition	Bone/Orthopedic	Heartworm infection	Infection/Parasites	1	1.58295	1.58157	0.678512	1
Other orthopedic condition	Bone/Orthopedic	Hookworms	Infection/Parasites	2	4.26956	4.26432	0.864126	1
Other orthopedic condition	Bone/Orthopedic	Parvovirus	Infection/Parasites	0	1.21141	1.21092	0.864523	1
Other orthopedic condition	Bone/Orthopedic	Roundworms	Infection/Parasites	3	4.65784	4.65154	0.778958	1
Other orthopedic condition	Bone/Orthopedic	Tapeworms	Infection/Parasites	1	3.16644	3.1637	0.888389	1
Other orthopedic condition	Bone/Orthopedic	Other infectious disease	Infection/Parasites	1	1.34989	1.34936	0.618372	1
Other orthopedic condition	Bone/Orthopedic	Chocolate	Toxin Consumption	4	3.43777	3.43402	0.380794	1
Other orthopedic condition	Bone/Orthopedic	Grapes or raisins	Toxin Consumption	1	1.74699	1.74609	0.714066	1
Other orthopedic condition	Bone/Orthopedic	Ingestion of human medications	Toxin Consumption	0	2.25946	2.25789	0.933668	1
Other orthopedic condition	Bone/Orthopedic	Other ToxinConsumption	Toxin Consumption	6	2.5342	2.53185	0.0146981	1
Other orthopedic condition	Bone/Orthopedic	Dog bite	Trauma	8	7.61049	7.59251	0.443793	1
Other orthopedic condition	Bone/Orthopedic	Fractured bone		85	74.3117	72.6914	0.104989	1
Other orthopedic condition	Bone/Orthopedic	Laceration	Trauma	3	3.41202	3.40803	0.588305	1
Other orthopedic condition	Bone/Orthopedic	Penetrating wound (such as a stick)	Trauma	1	1.54171	1.54088	0.668725	1
Other orthopedic condition	Bone/Orthopedic	Torn or broken toenail	Trauma	2	3.52153	3.5174	0.791397	1
Other orthopedic condition	Bone/Orthopedic	Other trauma	Trauma	6	4.24805	4.24302	0.197518	1
Bordetella and/or parainfluenza (kennel cough)	Infection/Parasites	Coccidia	Infection/Parasites	11	11.1305	11.0966	0.515626	1
Bordetella and/or parainfluenza (kennel cough)	Infection/Parasites	Gastrointestinal parasites	Infection/Parasites	12	10.5302	10.4996	0.325063	1
Bordetella and/or parainfluenza (kennel cough)	Infection/Parasites	Giardia	Infection/Parasites	45	43.1144	42.6267	0.386363	1
Bordetella and/or parainfluenza (kennel cough)	Infection/Parasites	Heartworm infection	Infection/Parasites	2	6.14542	6.12371	0.953051	1
Bordetella and/or parainfluenza (kennel cough)	Infection/Parasites	Hookworms	Infection/Parasites	15	15.6668	15.5976	0.567039	1
Bordetella and/or parainfluenza (kennel cough)	Infection/Parasites	Parvovirus	Infection/Parasites	7	4.59615	4.58881	0.130896	1
Bordetella and/or parainfluenza (kennel cough)	Infection/Parasites	Roundworms	Infection/Parasites	16	16.1793	16.1097	0.517818	1
Bordetella and/or parainfluenza (kennel cough)	Infection/Parasites	Tapeworms	Infection/Parasites	18	12.2897	12.2442	0.0513509	1
Bordetella and/or parainfluenza (kennel cough)	Infection/Parasites	Other infectious disease	Infection/Parasites	7	4.87914	4.87223	0.168318	1
Bordetella and/or parainfluenza (kennel cough)	Infection/Parasites	Chocolate	Toxin Consumption	9	11.6789	11.6403	0.783831	1
Bordetella and/or parainfluenza (kennel cough)	Infection/Parasites	Grapes or raisins	Toxin Consumption	5	6.25827	6.24711	0.692666	1
Bordetella and/or parainfluenza (kennel cough)	Infection/Parasites	Ingestion of human medications	Toxin Consumption	12	7.52257	7.50758	0.0511187	1
Bordetella and/or parainfluenza (kennel cough)	Infection/Parasites	Other ToxinConsumption	Toxin Consumption	8	8.46924	8.4472	0.564131	1
Bordetella and/or parainfluenza (kennel cough)	Infection/Parasites	Dog bite	Trauma	32	26.1448	25.9532	0.125208	1
Bordetella and/or parainfluenza (kennel cough)	Infection/Parasites	Fractured bone		203	252.463	235.941	0.999359	1
Bordetella and/or parainfluenza (kennel cough)	Infection/Parasites	Laceration	Trauma	12	11.7584	11.7174	0.471864	1
Bordetella and/or parainfluenza (kennel cough)	Infection/Parasites	Penetrating wound (such as a stick)	Trauma	8	5.07935	5.0718	0.0973366	1
Bordetella and/or parainfluenza (kennel cough)	Infection/Parasites	Torn or broken toenail	Trauma	14	12.15	12.1048	0.297456	1
Bordetella and/or parainfluenza (kennel cough)	Infection/Parasites	Other trauma	Trauma	23	15.1826	15.1208	0.0221969	1
Coccidia	Infection/Parasites	Gastrointestinal parasites	Infection/Parasites	9	5.62155	5.61177	0.0769114	1
Coccidia	Infection/Parasites	Heartworm infection	Infection/Parasites	3	2.32232	2.31999	0.328189	1
Coccidia	Infection/Parasites	Parvovirus	Infection/Parasites	2	2.27266	2.27091	0.57179	1
Coccidia	Infection/Parasites	Tapeworms	Infection/Parasites	12	6.23481	6.22281	0.0104135	1
Coccidia	Infection/Parasites	Other infectious disease	Infection/Parasites	3	2.41639	2.41476	0.35362	1
Coccidia	Infection/Parasites	Chocolate	Toxin Consumption	4	5.89497	5.88517	0.782636	1
Coccidia	Infection/Parasites	Grapes or raisins	Toxin Consumption	1	3.08241	3.07976	0.88231	1
Coccidia	Infection/Parasites	Ingestion of human medications	Toxin Consumption	5	4.20272	4.19713	0.348576	1
Coccidia	Infection/Parasites	Other ToxinConsumption	Toxin Consumption	5	5.35702	5.344	0.561369	1
Coccidia	Infection/Parasites	Dog bite	Trauma	4	13.1899	13.1426	0.994377	1
Coccidia	Infection/Parasites	Fractured bone		155	135.512	130.288	0.0438788	1
Coccidia	Infection/Parasites	Laceration	Trauma	7	5.98142	5.97081	0.338395	1
Coccidia	Infection/Parasites	Penetrating wound (such as a stick)	Trauma	2	2.70865	2.70634	0.666681	1
Coccidia	Infection/Parasites	Torn or broken toenail	Trauma	4	5.94861	5.93862	0.788034	1
Coccidia	Infection/Parasites	Other trauma	Trauma	9	7.86038	7.84317	0.342031	1
Gastrointestinal parasites	Infection/Parasites	Giardia	Infection/Parasites	31	21.4036	21.2738	0.0187363	1
Gastrointestinal parasites	Infection/Parasites	Heartworm infection	Infection/Parasites	1	2.83134	2.82705	0.861964	1
Gastrointestinal parasites	Infection/Parasites	Parvovirus	Infection/Parasites	4	2.31496	2.31293	0.133937	1
Gastrointestinal parasites	Infection/Parasites	Other infectious disease	Infection/Parasites	5	2.32293	2.32138	0.0394536	1
Gastrointestinal parasites	Infection/Parasites	Chocolate	Toxin Consumption	7	5.69066	5.68114	0.291389	1
Gastrointestinal parasites	Infection/Parasites	Grapes or raisins	Toxin Consumption	2	3.03097	3.02835	0.723222	1
Gastrointestinal parasites	Infection/Parasites	Ingestion of human medications	Toxin Consumption	2	3.76098	3.75681	0.818203	1
Gastrointestinal parasites	Infection/Parasites	Other ToxinConsumption	Toxin Consumption	3	4.17026	4.16452	0.716833	1
Gastrointestinal parasites	Infection/Parasites	Dog bite	Trauma	12	12.5972	12.5516	0.566928	1
Gastrointestinal parasites	Infection/Parasites	Fractured bone		141	123.137	119.005	0.0507671	1
Gastrointestinal parasites	Infection/Parasites	Laceration	Trauma	4	5.67151	5.66165	0.758812	1
Gastrointestinal parasites	Infection/Parasites	Penetrating wound (such as a stick)	Trauma	3	2.50131	2.49934	0.376214	1
Gastrointestinal parasites	Infection/Parasites	Torn or broken toenail	Trauma	6	5.91655	5.90532	0.486303	1
Gastrointestinal parasites	Infection/Parasites	Other trauma	Trauma	7	7.35755	7.34254	0.552488	1
Giardia	Infection/Parasites	Heartworm infection	Infection/Parasites	4	10.7976	10.7377	0.980981	1
Giardia	Infection/Parasites	Hookworms	Infection/Parasites	28	31.5648	31.2843	0.73805	1
Giardia	Infection/Parasites	Parvovirus	Infection/Parasites	5	9.15532	9.1266	0.915506	1
Giardia	Infection/Parasites	Roundworms	Infection/Parasites	31	33.3996	33.0911	0.66171	1
Giardia	Infection/Parasites	Tapeworms	Infection/Parasites	29	24.695	24.5111	0.192273	1
Giardia	Infection/Parasites	Other infectious disease	Infection/Parasites	7	9.46004	9.43568	0.788393	1
Giardia	Infection/Parasites	Chocolate	Toxin Consumption	19	23.2919	23.1404	0.81386	1
Giardia	Infection/Parasites	Grapes or raisins	Toxin Consumption	9	12.2178	12.177	0.821767	1
Giardia	Infection/Parasites	Ingestion of human medications	Toxin Consumption	23	15.6308	15.5619	0.0308783	1
Giardia	Infection/Parasites	Other ToxinConsumption	Toxin Consumption	18	19.0918	18.954	0.599005	1
Giardia	Infection/Parasites	Dog bite	Trauma	46	51.1561	50.471	0.766011	1
Giardia	Infection/Parasites	Laceration	Trauma	17	22.8163	22.6754	0.889038	1
Giardia	Infection/Parasites	Penetrating wound (such as a stick)	Trauma	10	10.2288	10.1985	0.528562	1
Giardia	Infection/Parasites	Torn or broken toenail	Trauma	28	23.2311	23.0835	0.160458	1
Giardia	Infection/Parasites	Other trauma	Trauma	22	30.5989	30.3485	0.940726	1
Heartworm infection	Infection/Parasites	Hookworms	Infection/Parasites	9	4.42114	4.41017	0.014615	1
Heartworm infection	Infection/Parasites	Parvovirus	Infection/Parasites	0	1.81129	1.80859	0.910986	1
Heartworm infection	Infection/Parasites	Roundworms	Infection/Parasites	2	4.1606	4.15149	0.85552	1
Heartworm infection	Infection/Parasites	Tapeworms	Infection/Parasites	3	3.90453	3.89521	0.676634	1
Heartworm infection	Infection/Parasites	Other infectious disease	Infection/Parasites	4	1.35655	1.35548	0.0115881	1
Heartworm infection	Infection/Parasites	Chocolate	Toxin Consumption	2	3.96349	3.95209	0.838345	1
Heartworm infection	Infection/Parasites	Grapes or raisins	Toxin Consumption	0	1.8571	1.85502	0.91364	1
Heartworm infection	Infection/Parasites	Ingestion of human medications	Toxin Consumption	2	2.0407	2.03837	0.511371	1
Heartworm infection	Infection/Parasites	Other ToxinConsumption	Toxin Consumption	0	1.82878	1.82709	0.911964	1
Heartworm infection	Infection/Parasites	Dog bite	Trauma	6	7.53529	7.50025	0.712465	1
Heartworm infection	Infection/Parasites	Fractured bone		46	67.8937	65.3437	0.99662	1
Heartworm infection	Infection/Parasites	Laceration	Trauma	2	3.49674	3.48889	0.788525	1
Heartworm infection	Infection/Parasites	Penetrating wound (such as a stick)	Trauma	0	1.3808	1.37959	0.88012	1
Heartworm infection	Infection/Parasites	Torn or broken toenail	Trauma	0	3.53446	3.52659	0.97009	1
Heartworm infection	Infection/Parasites	Other trauma	Trauma	6	4.69428	4.68003	0.273066	1
Hookworms	Infection/Parasites	Parvovirus	Infection/Parasites	3	3.53699	3.5321	0.612456	1
Hookworms	Infection/Parasites	Tapeworms	Infection/Parasites	18	9.42145	9.39161	0.00256097	1
Hookworms	Infection/Parasites	Other infectious disease	Infection/Parasites	5	3.48429	3.48066	0.208273	1
Hookworms	Infection/Parasites	Chocolate	Toxin Consumption	2	8.43618	8.41494	0.986747	1
Hookworms	Infection/Parasites	Grapes or raisins	Toxin Consumption	4	4.53407	4.52806	0.599085	1
Hookworms	Infection/Parasites	Ingestion of human medications	Toxin Consumption	7	5.48373	5.47494	0.258487	1
Hookworms	Infection/Parasites	Other ToxinConsumption	Toxin Consumption	4	6.06558	6.05361	0.799413	1
Hookworms	Infection/Parasites	Dog bite	Trauma	15	18.9188	18.8124	0.816872	1
Hookworms	Infection/Parasites	Fractured bone		146	182.277	173.127	0.997084	1
Hookworms	Infection/Parasites	Laceration	Trauma	8	8.51833	8.49502	0.570575	1
Hookworms	Infection/Parasites	Penetrating wound (such as a stick)	Trauma	1	3.74262	3.73805	0.921984	1
Hookworms	Infection/Parasites	Torn or broken toenail	Trauma	5	8.8846	8.85827	0.904085	1
Hookworms	Infection/Parasites	Other trauma	Trauma	14	11.1361	11.1002	0.195007	1
Parvovirus	Infection/Parasites	Roundworms	Infection/Parasites	3	3.69556	3.69038	0.641352	1
Parvovirus	Infection/Parasites	Tapeworms	Infection/Parasites	2	3.05096	3.04701	0.726436	1
Parvovirus	Infection/Parasites	Other infectious disease	Infection/Parasites	0	0.993755	0.993416	0.840628	1
Parvovirus	Infection/Parasites	Chocolate	Toxin Consumption	2	2.80094	2.79753	0.683983	1
Parvovirus	Infection/Parasites	Grapes or raisins	Toxin Consumption	0	1.31747	1.31684	0.874534	1
Parvovirus	Infection/Parasites	Ingestion of human medications	Toxin Consumption	0	1.71092	1.7098	0.904639	1
Parvovirus	Infection/Parasites	Other ToxinConsumption	Toxin Consumption	2	1.81067	1.80935	0.444033	1
Parvovirus	Infection/Parasites	Dog bite	Trauma	5	5.67492	5.66292	0.611647	1
Parvovirus	Infection/Parasites	Fractured bone		63	54.5692	53.5358	0.124609	1
Parvovirus	Infection/Parasites	Laceration	Trauma	2	2.78884	2.78546	0.681768	1
Parvovirus	Infection/Parasites	Penetrating wound (such as a stick)	Trauma	0	1.13354	1.13302	0.856545	1
Parvovirus	Infection/Parasites	Torn or broken toenail	Trauma	3	2.60008	2.59745	0.402013	1
Parvovirus	Infection/Parasites	Other trauma	Trauma	0	3.64431	3.63888	0.971961	1
Roundworms	Infection/Parasites	Other infectious disease	Infection/Parasites	5	3.55473	3.55122	0.221559	1
Roundworms	Infection/Parasites	Chocolate	Toxin Consumption	4	8.66669	8.64563	0.943758	1
Roundworms	Infection/Parasites	Grapes or raisins	Toxin Consumption	4	4.53079	4.52515	0.598521	1
Roundworms	Infection/Parasites	Ingestion of human medications	Toxin Consumption	5	5.89044	5.88048	0.643264	1
Roundworms	Infection/Parasites	Other ToxinConsumption	Toxin Consumption	8	6.77054	6.75458	0.318086	1
Roundworms	Infection/Parasites	Dog bite	Trauma	16	19.9104	19.7957	0.810269	1
Roundworms	Infection/Parasites	Fractured bone		163	193.898	183.824	0.988665	1
Roundworms	Infection/Parasites	Laceration	Trauma	10	9.38198	9.35123	0.41992	1
Roundworms	Infection/Parasites	Penetrating wound (such as a stick)	Trauma	4	4.08093	4.07522	0.515989	1
Roundworms	Infection/Parasites	Torn or broken toenail	Trauma	6	9.23195	9.20425	0.856629	1
Roundworms	Infection/Parasites	Other trauma	Trauma	12	11.7542	11.7152	0.471374	1
Tapeworms	Infection/Parasites	Other infectious disease	Infection/Parasites	4	2.7455	2.74309	0.224392	1
Tapeworms	Infection/Parasites	Chocolate	Toxin Consumption	5	6.89228	6.87639	0.764734	1
Tapeworms	Infection/Parasites	Grapes or raisins	Toxin Consumption	6	3.58837	3.58428	0.101363	1
Tapeworms	Infection/Parasites	Ingestion of human medications	Toxin Consumption	4	4.39876	4.39256	0.575447	1
Tapeworms	Infection/Parasites	Other ToxinConsumption	Toxin Consumption	3	4.92014	4.91149	0.806869	1
Tapeworms	Infection/Parasites	Dog bite	Trauma	20	14.4065	14.3448	0.0698591	1
Tapeworms	Infection/Parasites	Fractured bone		164	142.323	136.412	0.0317294	1
Tapeworms	Infection/Parasites	Laceration	Trauma	8	6.6473	6.63304	0.299714	1
Tapeworms	Infection/Parasites	Penetrating wound (such as a stick)	Trauma	5	2.75739	2.75511	0.0883335	1
Tapeworms	Infection/Parasites	Torn or broken toenail	Trauma	7	6.65552	6.64161	0.446833	1
Tapeworms	Infection/Parasites	Other trauma	Trauma	10	8.95871	8.93331	0.363774	1
Other infectious disease	Infection/Parasites	Chocolate	Toxin Consumption	2	2.53022	2.5284	0.630603	1
Other infectious disease	Infection/Parasites	Grapes or raisins	Toxin Consumption	0	1.40813	1.40753	0.882367	1
Other infectious disease	Infection/Parasites	Ingestion of human medications	Toxin Consumption	1	1.63066	1.62995	0.68934	1
Other infectious disease	Infection/Parasites	Other ToxinConsumption	Toxin Consumption	1	1.82729	1.82626	0.72979	1
Other infectious disease	Infection/Parasites	Dog bite	Trauma	5	5.81159	5.80147	0.631924	1
Other infectious disease	Infection/Parasites	Fractured bone		64	55.6615	54.8206	0.13004	1
Other infectious disease	Infection/Parasites	Laceration	Trauma	3	2.61767	2.61549	0.406559	1
Other infectious disease	Infection/Parasites	Penetrating wound (such as a stick)	Trauma	2	1.10182	1.10146	0.196052	1
Other infectious disease	Infection/Parasites	Torn or broken toenail	Trauma	4	2.71976	2.71729	0.218683	1
Other infectious disease	Infection/Parasites	Other trauma	Trauma	3	3.34596	3.34281	0.57504	1
Chocolate	Toxin Consumption	Ingestion of human medications	Toxin Consumption	6	4.23289	4.22749	0.195045	1
Chocolate	Toxin Consumption	Other ToxinConsumption	Toxin Consumption	5	4.67657	4.66938	0.440511	1
Chocolate	Toxin Consumption	Dog bite	Trauma	17	13.8682	13.8127	0.199709	1
Chocolate	Toxin Consumption	Fractured bone		157	136.322	131.173	0.0355021	1
Chocolate	Toxin Consumption	Laceration	Trauma	5	6.26377	6.25189	0.693372	1
Chocolate	Toxin Consumption	Penetrating wound (such as a stick)	Trauma	2	2.70827	2.70606	0.666604	1
Chocolate	Toxin Consumption	Torn or broken toenail	Trauma	3	6.34932	6.33724	0.908319	1
Chocolate	Toxin Consumption	Other trauma	Trauma	6	8.42098	8.39957	0.798237	1
Grapes or raisins	Toxin Consumption	Ingestion of human medications	Toxin Consumption	6	2.12343	2.12219	0.00389471	1
Grapes or raisins	Toxin Consumption	Other ToxinConsumption	Toxin Consumption	4	2.34337	2.34164	0.139494	1
Grapes or raisins	Toxin Consumption	Dog bite	Trauma	8	7.39467	7.37873	0.411829	1
Grapes or raisins	Toxin Consumption	Fractured bone		63	71.3103	69.9339	0.839826	1
Grapes or raisins	Toxin Consumption	Laceration	Trauma	3	3.2586	3.25542	0.556983	1
Grapes or raisins	Toxin Consumption	Penetrating wound (such as a stick)	Trauma	0	1.40435	1.40377	0.88205	1
Grapes or raisins	Toxin Consumption	Torn or broken toenail	Trauma	6	3.45641	3.45265	0.0855159	1
Grapes or raisins	Toxin Consumption	Other trauma	Trauma	1	4.30254	4.2973	0.944434	1
Ingestion of human medications	Toxin Consumption	Other ToxinConsumption	Toxin Consumption	6	3.31634	3.31227	0.0701645	1
Ingestion of human medications	Toxin Consumption	Dog bite	Trauma	9	8.83216	8.81177	0.477455	1
Ingestion of human medications	Toxin Consumption	Fractured bone		103	89.7527	87.5957	0.0784719	1
Ingestion of human medications	Toxin Consumption	Laceration	Trauma	3	4.07894	4.0741	0.703517	1
Ingestion of human medications	Toxin Consumption	Penetrating wound (such as a stick)	Trauma	0	1.7578	1.75693	0.907604	1
Ingestion of human medications	Toxin Consumption	Torn or broken toenail	Trauma	2	4.02788	4.02346	0.843987	1
Ingestion of human medications	Toxin Consumption	Other trauma	Trauma	6	5.34229	5.33456	0.387912	1
Other ToxinConsumption	Toxin Consumption	Dog bite	Trauma	6	9.624	9.59714	0.878962	1
Other ToxinConsumption	Toxin Consumption	Fractured bone		120	104.295	100.717	0.0588044	1
Other ToxinConsumption	Toxin Consumption	Laceration	Trauma	3	4.30187	4.29626	0.735027	1
Other ToxinConsumption	Toxin Consumption	Penetrating wound (such as a stick)	Trauma	3	1.93895	1.93767	0.222957	1
Other ToxinConsumption	Toxin Consumption	Torn or broken toenail	Trauma	4	4.12869	4.12416	0.525264	1
Other ToxinConsumption	Toxin Consumption	Other trauma	Trauma	6	6.18281	6.16959	0.529334	1
Dog bite	Trauma	Fractured bone		238	306.179	280.797	0.999976	1
Dog bite	Trauma	Laceration	Trauma	21	15.2359	15.149	0.0693109	1
Dog bite	Trauma	Penetrating wound (such as a stick)	Trauma	8	6.74448	6.72693	0.314166	1
Dog bite	Trauma	Torn or broken toenail	Trauma	25	15.5797	15.4883	0.00834084	1
Dog bite	Trauma	Other trauma	Trauma	15	18.8342	18.7306	0.812171	1
Fractured bone		Laceration	Trauma	160	139.585	133.804	0.0387925	1
Fractured bone		Penetrating wound (such as a stick)	Trauma	70	61.2606	60.135	0.129875	1
Fractured bone		Torn or broken toenail	Trauma	161	140.703	134.922	0.0402878	1
Fractured bone		Other trauma	Trauma	207	179.852	171.279	0.0190214	1
Laceration	Trauma	Penetrating wound (such as a stick)	Trauma	7	3.14122	3.13638	0.0146698	1
Laceration	Trauma	Torn or broken toenail	Trauma	11	7.1964	7.17259	0.0777712	1
Laceration	Trauma	Other trauma	Trauma	10	8.71052	8.68608	0.330865	1
Penetrating wound (such as a stick)	Trauma	Torn or broken toenail	Trauma	7	3.15786	3.15329	0.0152448	1
Penetrating wound (such as a stick)	Trauma	Other trauma	Trauma	7	3.79429	3.78942	0.0498008	1
Torn or broken toenail	Trauma	Other trauma	Trauma	11	8.57703	8.55461	0.203718	1

## Sheet: C
Condition 1 Name	Condition 1 Category	Condition 2 Name	Condition 2 Category	Observed Value	Expected Value	Variance	P-Value	Adjusted P-Value
Blindness	Eye	Cataracts	Eye	35	5.2905	5.28145	0	0
Blindness	Eye	Other eye condition	Eye	22	3.44858	3.44681	0	0
Keratoconjunctivitis sicca (KCS)	Eye	Corneal ulcer	Eye	28	3.59027	3.58638	0	0
Keratoconjunctivitis sicca (KCS)	Eye	Entropion (eyelid rolled in)	Eye	12	1.0673	1.06717	0	0
Deafness	Ear/Nose/Throat	Hearing loss (incompletely deaf)	Ear/Nose/Throat	13	1.46762	1.46637	0	0
Ear Infection	Ear/Nose/Throat	Atopic dermatitis (atopy)	Skin	123	53.4365	53.2083	0	0
Ear Infection	Ear/Nose/Throat	Chronic or recurrent hot spots	Skin	147	63.7674	63.1745	0	0
Ear Infection	Ear/Nose/Throat	Chronic or recurrent skin infections	Skin	88	31.2257	31.1247	0	0
Ear Infection	Ear/Nose/Throat	Food or medicine allergies that affect the skin	Skin	156	63.1091	62.7258	0	0
Rhinitis	Ear/Nose/Throat	Chronic or recurrent cough	Respiratory	9	0.620858	0.620793	0	0
Dental calculus (yellow build-up on teeth)	Mouth/Dental/Oral	Extracted teeth	Mouth/Dental/Oral	1136	703.471	617.571	0	0
Dental calculus (yellow build-up on teeth)	Mouth/Dental/Oral	Gingivitis (red, puffy gums)	Mouth/Dental/Oral	356	145.931	142.778	0	0
Extracted teeth	Mouth/Dental/Oral	Fractured teeth	Mouth/Dental/Oral	594	266.472	256.142	0	0
Extracted teeth	Mouth/Dental/Oral	Gingivitis (red, puffy gums)	Mouth/Dental/Oral	275	147.063	142.87	0	0
Overbite	Mouth/Dental/Oral	Other oral condition	Mouth/Dental/Oral	13	1.5588	1.55856	0	0
Atopic dermatitis (atopy)	Skin	Chronic or recurrent skin infections	Skin	53	11.867	11.8568	0	0
Atopic dermatitis (atopy)	Skin	Food or medicine allergies that affect the skin	Skin	78	24.4201	24.3782	0	0
Atopic dermatitis (atopy)	Skin	Pruritis (itchy skin)	Skin	117	33.1348	33.0634	0	0
Atopic dermatitis (atopy)	Skin	Pyoderma or bacterial dermatitis	Skin	30	6.60139	6.59795	0	0
Atopic dermatitis (atopy)	Skin	Seasonal allergies	Skin	139	54.4957	54.2998	0	0
Chronic or recurrent hot spots	Skin	Chronic or recurrent skin infections	Skin	56	13.9886	13.9654	0	0
Chronic or recurrent hot spots	Skin	Food or medicine allergies that affect the skin	Skin	72	27.1334	27.0571	0	0
Chronic or recurrent hot spots	Skin	Seasonal allergies	Skin	142	58.326	58.0334	0	0
Chronic or recurrent skin infections	Skin	Food or medicine allergies that affect the skin	Skin	59	13.7231	13.7075	0	0
Chronic or recurrent skin infections	Skin	Pruritis (itchy skin)	Skin	59	17.5633	17.5427	0	0
Chronic or recurrent skin infections	Skin	Pyoderma or bacterial dermatitis	Skin	24	3.7173	3.71598	0	0
Chronic or recurrent skin infections	Skin	Seasonal allergies	Skin	80	29.8145	29.7495	0	0
Flea allergy dermatitis	Skin	Fleas	Skin	68	11.7625	11.7491	0	0
Fleas	Skin	Ticks	Skin	106	21.2289	21.1908	0	0
Food or medicine allergies that affect the skin	Skin	Pruritis (itchy skin)	Skin	108	36.9601	36.8685	0	0
Food or medicine allergies that affect the skin	Skin	Seasonal allergies	Skin	187	61.5726	61.3041	0	0
Food or medicine allergies that affect the skin	Skin	Food or medicine allergies	Gastrointestinal	167	20.0804	20.0497	0	0
Pruritis (itchy skin)	Skin	Seasonal allergies	Skin	224	83.6548	83.1954	0	0
Seasonal allergies	Skin	Food or medicine allergies	Gastrointestinal	113	43.6318	43.5017	0	0
Murmur	Cardiac	Cardiomyopathy	Cardiac	21	3.45086	3.44877	0	0
Murmur	Cardiac	Valve disease	Cardiac	44	5.96498	5.95287	0	0
Murmur	Cardiac	Other Cardiac	Cardiac	23	4.33214	4.32762	0	0
Arrhythmia	Cardiac	Cardiomyopathy	Cardiac	5	0.303056	0.303045	0	0
Arrhythmia	Cardiac	Other Cardiac	Cardiac	7	0.328119	0.328105	0	0
Pneumonia	Respiratory	Bordetella and/or parainfluenza (kennel cough)	Infection/Parasites	30	7.22718	7.22327	0	0
Chronic or recurrent diarrhea	Gastrointestinal	Chronic or recurrent vomiting	Gastrointestinal	78	7.38364	7.3798	0	0
Chronic or recurrent diarrhea	Gastrointestinal	Food or medicine allergies	Gastrointestinal	63	14.7701	14.7546	0	0
Chronic or recurrent vomiting	Gastrointestinal	Food or medicine allergies	Gastrointestinal	34	6.99986	6.9964	0	0
Food or medicine allergies	Gastrointestinal	Other allergies	Gastrointestinal	25	2.7702	2.76961	0	0
Urinary crystals or stones in bladder or urethra	Kidney/Urinary	Urinary tract infection (chronic or recurrent)	Kidney/Urinary	65	11.0834	11.066	0	0
Urinary incontinence	Kidney/Urinary	Other kidney condition	Kidney/Urinary	21	4.03198	4.02968	0	0
Urinary tract infection (chronic or recurrent)	Kidney/Urinary	Recessed vulva	Reproductive	28	5.29642	5.28986	0	0
Cruciate ligament rupture	Bone/Orthopedic	Other trauma	Trauma	113	47.2528	47.021	0	0
Elbow dysplasia	Bone/Orthopedic	Osteoarthritis	Bone/Orthopedic	34	8.60419	8.58619	0	0
Hip dysplasia	Bone/Orthopedic	Other congenital disorder	Other congenital disorder	24	3.36805	3.36701	0	0
Anaplasmosis	Infection/Parasites	Lyme disease	Infection/Parasites	57	8.57814	8.57016	0	0
Coccidia	Infection/Parasites	Giardia	Infection/Parasites	77	24.6288	24.5743	0	0
Gastrointestinal parasites	Infection/Parasites	Hookworms	Infection/Parasites	44	12.7222	12.7088	0	0
Gastrointestinal parasites	Infection/Parasites	Roundworms	Infection/Parasites	49	13.3404	13.3254	0	0
Gastrointestinal parasites	Infection/Parasites	Tapeworms	Infection/Parasites	50	13.8826	13.8671	0	0
Gastrointestinal parasites	Infection/Parasites	Whipworms	Infection/Parasites	25	5.10705	5.10473	0	0
Hookworms	Infection/Parasites	Roundworms	Infection/Parasites	106	17.7907	17.766	0	0
Hookworms	Infection/Parasites	Tapeworms	Infection/Parasites	70	18.1969	18.173	0	0
Hookworms	Infection/Parasites	Whipworms	Infection/Parasites	74	6.68721	6.6836	0	0
Roundworms	Infection/Parasites	Tapeworms	Infection/Parasites	78	19.2187	19.1909	0	0
Roundworms	Infection/Parasites	Whipworms	Infection/Parasites	56	7.07169	7.06746	0	0
Tapeworms	Infection/Parasites	Whipworms	Infection/Parasites	38	7.26321	7.25907	0	0
Chocolate	Toxin Consumption	Grapes or raisins	Toxin Consumption	98	21.4504	21.4186	0	0
Ear Infection	Ear/Nose/Throat	Seasonal allergies	Skin	229	134.343	132.899	1.11e-16	8.74e-13
Other skin condition	Skin	Other Immune	Immune-mediated	18	3.24351	3.24268	1.11e-16	8.74e-13
Seizures (including epilepsy)	Brain/Neurologic	Other neurologic condition	Brain/Neurologic	22	4.49496	4.49315	1.11e-16	8.74e-13
Chronic or recurrent diarrhea	Gastrointestinal	Giardia	Infection/Parasites	95	42.274	42.1439	2.22e-16	1.75e-12
Fleas	Skin	Tapeworms	Infection/Parasites	58	21.1586	21.1247	5.55e-16	4.37e-12
Systemic demodectic mange	Skin	Other infectious disease	Infection/Parasites	13	1.92019	1.91986	6.66e-16	5.25e-12
Ehrlichiosis	Infection/Parasites	Lyme disease	Infection/Parasites	26	6.34042	6.33652	2.89e-15	2.27e-11
Coccidia	Infection/Parasites	Hookworms	Infection/Parasites	32	8.92686	8.92024	5.55e-15	4.37e-11
Chronic or recurrent skin infections	Skin	Contact dermatitis	Skin	25	6.05389	6.05129	6.66e-15	5.25e-11
Anaplasmosis	Infection/Parasites	Ehrlichiosis	Infection/Parasites	16	2.92144	2.92058	9.88e-15	7.78e-11
Sarcoptic mange	Skin	Other infectious disease	Infection/Parasites	11	1.55627	1.55607	1.85e-14	1.46e-10
Hip dysplasia	Bone/Orthopedic	Osteoarthritis	Bone/Orthopedic	70	29.2355	28.9973	1.87e-14	1.47e-10
Patellar luxation	Bone/Orthopedic	Other orthopedic condition	Bone/Orthopedic	49	17.6547	17.604	3.99e-14	3.14e-10
Pruritis (itchy skin)	Skin	Pyoderma or bacterial dermatitis	Skin	33	9.74019	9.7335	4.47e-14	3.52e-10
Blindness	Eye	Deafness	Ear/Nose/Throat	10	1.38121	1.38076	1.11e-13	8.74e-10
Contact dermatitis	Skin	Seasonal allergies	Skin	67	28.1699	28.118	1.21e-13	9.56e-10
Lameness (chronic or recurrent)	Bone/Orthopedic	Osteoarthritis	Bone/Orthopedic	62	25.3535	25.2395	1.5e-13	1.18e-09
Ear Infection	Ear/Nose/Throat	Food or medicine allergies	Gastrointestinal	92	44.149	43.9768	2.68e-13	2.11e-09
Coccidia	Infection/Parasites	Gastrointestinal parasites	Infection/Parasites	24	6.15702	6.15405	3.18e-13	2.5e-09
Food or medicine allergies that affect the skin	Skin	Other allergies	Gastrointestinal	18	3.87945	3.8783	3.74e-13	2.95e-09
Chronic or recurrent hot spots	Skin	Pruritis (itchy skin)	Skin	75	33.6606	33.5769	4.87e-13	3.83e-09
Ear Infection	Ear/Nose/Throat	Pruritis (itchy skin)	Skin	141	78.2457	77.8167	5.64e-13	4.44e-09
Atopic dermatitis (atopy)	Skin	Food or medicine allergies	Gastrointestinal	47	17.3702	17.3496	5.66e-13	4.45e-09
Murmur	Cardiac	Arrhythmia	Cardiac	17	3.62078	3.61891	1.01e-12	7.96e-09
Chronic or recurrent cough	Respiratory	Other respiratory condition	Respiratory	7	0.81029	0.810173	3.06e-12	2.41e-08
Ear Infection	Ear/Nose/Throat	Hearing loss (incompletely deaf)	Ear/Nose/Throat	25	6.948	6.93235	3.54e-12	2.78e-08
Flea allergy dermatitis	Skin	Food or medicine allergies that affect the skin	Skin	34	11.1456	11.137	3.74e-12	2.94e-08
Dental calculus (yellow build-up on teeth)	Mouth/Dental/Oral	Fractured teeth	Mouth/Dental/Oral	398	285.104	276.331	5.55e-12	4.37e-08
Coccidia	Infection/Parasites	Roundworms	Infection/Parasites	30	9.36295	9.3554	7.54e-12	5.94e-08
Seasonal allergies	Skin	Other allergies	Gastrointestinal	28	8.42976	8.42482	7.79e-12	6.13e-08
Chronic or recurrent skin infections	Skin	Other allergies	Gastrointestinal	11	1.85277	1.8525	9.05e-12	7.12e-08
Chocolate	Toxin Consumption	Ingestion of recreational drugs	Toxin Consumption	31	10.0137	10.0067	1.63e-11	1.28e-07
Conjunctivitis	Eye	Giardia	Infection/Parasites	92	46.7656	46.6001	1.72e-11	1.35e-07
Flea allergy dermatitis	Skin	Seasonal allergies	Skin	59	25.7832	25.7361	2.92e-11	2.3e-07
Laceration	Trauma	Penetrating wound (such as a stick)	Trauma	47	18.7656	18.7335	3.44e-11	2.71e-07
Chocolate	Toxin Consumption	Ingestion of human medications	Toxin Consumption	44	17.0948	17.074	3.73e-11	2.93e-07
Atopic dermatitis (atopy)	Skin	Flea allergy dermatitis	Skin	31	10.2273	10.22	4.07e-11	3.21e-07
Dental calculus (yellow build-up on teeth)	Mouth/Dental/Oral	Underbite	Mouth/Dental/Oral	121	67.8996	67.2152	4.68e-11	3.69e-07
Hip dysplasia	Bone/Orthopedic	Other orthopedic condition	Bone/Orthopedic	36	13.0141	12.9991	9.13e-11	7.19e-07
Ticks	Skin	Lyme disease	Infection/Parasites	47	19.1543	19.1191	9.56e-11	7.53e-07
Tail injury	Trauma	Torn or broken toenail	Trauma	53	22.9299	22.8753	1.62e-10	1.27e-06
Heartworm infection	Infection/Parasites	Hookworms	Infection/Parasites	35	12.6569	12.6426	1.65e-10	1.3e-06
Alopecia (hair loss)	Skin	Food or medicine allergies that affect the skin	Skin	32	11.1264	11.1178	1.92e-10	1.51e-06
Third eyelid prolapse (cherry eye)	Eye	Entropion (eyelid rolled in)	Eye	7	0.941946	0.941851	2.16e-10	1.7e-06
Atopic dermatitis (atopy)	Skin	Contact dermatitis	Skin	32	11.1888	11.1806	2.42e-10	1.91e-06
Rhinitis	Ear/Nose/Throat	Pruritis (itchy skin)	Skin	15	3.45528	3.45438	2.62e-10	2.07e-06
Ticks	Skin	Anaplasmosis	Infection/Parasites	27	8.79358	8.78573	4.07e-10	3.2e-06
Patellar luxation	Bone/Orthopedic	Other congenital disorder	Other congenital disorder	18	4.73167	4.72781	5.23e-10	4.12e-06
Other ear condition	Ear/Nose/Throat	Other respiratory condition	Respiratory	7	0.979265	0.979192	5.85e-10	4.6e-06
Osteoarthritis	Bone/Orthopedic	Spondylosis	Bone/Orthopedic	20	5.68022	5.6737	9.17e-10	7.23e-06
Urinary incontinence	Kidney/Urinary	Urinary tract infection (chronic or recurrent)	Kidney/Urinary	49	21.3233	21.2326	9.49e-10	7.47e-06
Contact dermatitis	Skin	Pruritis (itchy skin)	Skin	42	17.1857	17.1664	1.06e-09	8.31e-06
Bordetella and/or parainfluenza (kennel cough)	Infection/Parasites	Gastrointestinal parasites	Infection/Parasites	54	24.4826	24.432	1.17e-09	9.25e-06
Head trauma due to any cause	Trauma	Kicked by horse or other large animal	Trauma	5	0.558865	0.558843	1.42e-09	1.12e-05
Chocolate	Toxin Consumption	Other ToxinConsumption	Toxin Consumption	54	24.602	24.5602	1.5e-09	1.18e-05
Cardiomyopathy	Cardiac	Valve disease	Cardiac	4	0.375513	0.375481	1.66e-09	1.31e-05
Murmur	Cardiac	Chronic or recurrent cough	Respiratory	27	9.20116	9.18084	2.12e-09	1.67e-05
Extracted teeth	Mouth/Dental/Oral	Underbite	Mouth/Dental/Oral	115	67.174	66.3516	2.16e-09	1.7e-05
Bordetella and/or parainfluenza (kennel cough)	Infection/Parasites	Giardia	Infection/Parasites	139	85.123	84.5638	2.33e-09	1.84e-05
Arrhythmia	Cardiac	Valve disease	Cardiac	4	0.386369	0.38634	3.05e-09	2.4e-05
Chronic or recurrent cough	Respiratory	Pneumonia	Respiratory	6	0.801661	0.801601	3.2e-09	2.52e-05
Laceration	Trauma	Torn or broken toenail	Trauma	102	58.1536	57.8926	4.14e-09	3.26e-05
Cardiomyopathy	Cardiac	Chronic or recurrent cough	Respiratory	5	0.589757	0.589692	4.65e-09	3.66e-05
Chronic or recurrent cough	Respiratory	Tracheal collapse	Respiratory	9	1.66088	1.65929	6.08e-09	4.79e-05
Alopecia (hair loss)	Skin	Pruritis (itchy skin)	Skin	37	15.0768	15.0621	8.08e-09	6.36e-05
Hearing loss (incompletely deaf)	Ear/Nose/Throat	Chronic or recurrent skin infections	Skin	10	2.00724	2.00574	8.32e-09	6.56e-05
Systemic demodectic mange	Skin	Ticks	Skin	15	3.9554	3.95411	1.39e-08	0.00010978
Dental calculus (yellow build-up on teeth)	Mouth/Dental/Oral	Retained deciduous (baby) teeth	Mouth/Dental/Oral	77	41.4457	41.0812	1.45e-08	0.00011433
Head trauma due to any cause	Trauma	Hit by car or other vehicle	Trauma	11	2.42014	2.41966	1.74e-08	0.00013676
Ticks	Skin	Torn or broken toenail	Trauma	74	39.6191	39.5041	2.25e-08	0.00017709
Other eye condition	Eye	Other Immune	Immune-mediated	11	2.45159	2.45105	2.38e-08	0.00018725
Cataracts	Eye	Deafness	Ear/Nose/Throat	17	4.92446	4.91734	2.58e-08	0.00020336
Entropion (eyelid rolled in)	Eye	Other eye condition	Eye	14	3.6499	3.64666	2.98e-08	0.00023471
Alopecia (hair loss)	Skin	Atopic dermatitis (atopy)	Skin	27	9.92862	9.9221	2.99e-08	0.0002352
Chronic or recurrent vomiting	Gastrointestinal	Pancreatitis	Liver/Pancreas	18	5.42267	5.41998	3.29e-08	0.00025886
Chronic or recurrent skin infections	Skin	Food or medicine allergies	Gastrointestinal	26	9.61126	9.60413	6.17e-08	0.00048611
Other respiratory condition	Respiratory	Other Immune	Immune-mediated	4	0.45144	0.45142	6.4e-08	0.00050436
Giardia	Infection/Parasites	Fractured bone		1342	1169.4	1076.65	7.2e-08	0.000567
Hematoma	Ear/Nose/Throat	Food or medicine allergies	Gastrointestinal	12	2.96202	2.96103	7.51e-08	0.00059145
Lameness (chronic or recurrent)	Bone/Orthopedic	Fall from height	Trauma	16	4.66427	4.66258	7.62e-08	0.00059979
Keratoconjunctivitis sicca (KCS)	Eye	Ear Infection	Ear/Nose/Throat	35	14.8706	14.845	8.73e-08	0.00068778
Cruciate ligament rupture	Bone/Orthopedic	Patellar luxation	Bone/Orthopedic	35	14.8982	14.8657	9.26e-08	0.00072906
Other oral condition	Mouth/Dental/Oral	Other skin condition	Skin	28	10.8953	10.8868	1.09e-07	0.00085511
Elbow dysplasia	Bone/Orthopedic	Hip dysplasia	Bone/Orthopedic	16	4.73938	4.73182	1.13e-07	0.00088952
Contact dermatitis	Skin	Flea allergy dermatitis	Skin	17	5.20134	5.19948	1.14e-07	0.00090072
Pruritis (itchy skin)	Skin	Food or medicine allergies	Gastrointestinal	53	26.4685	26.4221	1.22e-07	0.00096451
Food or medicine allergies that affect the skin	Skin	Pyoderma or bacterial dermatitis	Skin	22	7.69146	7.68611	1.23e-07	0.00096668
Ear Infection	Ear/Nose/Throat	Hematoma	Ear/Nose/Throat	27	10.3878	10.3676	1.24e-07	0.00097612
Atopic dermatitis (atopy)	Skin	Chronic or recurrent hot spots	Skin	48	23.2817	23.2345	1.46e-07	0.00115281
Cataracts	Eye	Other eye condition	Eye	29	11.5851	11.5578	1.51e-07	0.00118697
Alopecia (hair loss)	Skin	Chronic or recurrent diarrhea	Gastrointestinal	23	8.30331	8.29868	1.68e-07	0.0013254
Fractured teeth	Mouth/Dental/Oral	Fractured bone		1357	1188.88	1087.66	1.72e-07	0.00135411
Keratoconjunctivitis sicca (KCS)	Eye	Food or medicine allergies that affect the skin	Skin	20	6.77529	6.77022	1.86e-07	0.00146604
Extracted teeth	Mouth/Dental/Oral	Retained deciduous (baby) teeth	Mouth/Dental/Oral	75	42.2236	41.7979	1.99e-07	0.00156872
Tracheal collapse	Respiratory	Patellar luxation	Bone/Orthopedic	23	8.36771	8.3332	2e-07	0.00157618
Cruciate ligament rupture	Bone/Orthopedic	Osteoarthritis	Bone/Orthopedic	91	54.2579	53.4517	2.51e-07	0.0019767
Ear Infection	Ear/Nose/Throat	Fractured bone		1415	1246.25	1130.61	2.6e-07	0.00204776
Kicked by horse or other large animal	Trauma	Penetrating wound (such as a stick)	Trauma	8	1.65161	1.6514	3.9e-07	0.00307413
Other ear condition	Ear/Nose/Throat	Chronic or recurrent cough	Respiratory	8	1.65338	1.65306	3.98e-07	0.00313553
Pyoderma or bacterial dermatitis	Skin	Food or medicine allergies	Gastrointestinal	17	5.53332	5.5306	5.42e-07	0.00426563
Ticks	Skin	Tapeworms	Infection/Parasites	41	19.4963	19.4681	5.48e-07	0.00431472
Other liver condition	Liver/Pancreas	Cushing's disease (hyperadrenocorticism; excess adrenal function)	Endocrine	5	0.765421	0.765245	6.47e-07	0.00509389
Sarcoptic mange	Skin	Systemic demodectic mange	Skin	5	0.768397	0.768341	6.91e-07	0.00544223
Other oral condition	Mouth/Dental/Oral	Other trauma	Trauma	42	20.2905	20.2613	7.07e-07	0.00556854
Ticks	Skin	Laceration	Trauma	53	27.6636	27.6008	7.08e-07	0.00557872
Chronic or recurrent diarrhea	Gastrointestinal	Other allergies	Gastrointestinal	11	2.85882	2.85822	7.34e-07	0.00578202
Urinary crystals or stones in bladder or urethra	Kidney/Urinary	Other kidney condition	Kidney/Urinary	11	2.87894	2.87797	8.46e-07	0.00666375
Lameness (chronic or recurrent)	Bone/Orthopedic	Kicked by horse or other large animal	Trauma	8	1.72793	1.72766	9.13e-07	0.0071893
Dog bite	Trauma	Torn or broken toenail	Trauma	222	161.849	160.003	9.91e-07	0.00780177
Hemorrhagic gastroenteritis (HGE) or stress colitis (acute)	Gastrointestinal	Gastrointestinal parasites	Infection/Parasites	14	4.26859	4.26729	1.23e-06	0.0097129
Hematoma	Ear/Nose/Throat	Food or medicine allergies that affect the skin	Skin	14	4.28825	4.286	1.36e-06	0.0107017
Fractured teeth	Mouth/Dental/Oral	Lameness (chronic or recurrent)	Bone/Orthopedic	60	33.125	33.0243	1.46e-06	0.0114837
Fractured bone		Torn or broken toenail	Trauma	1137	994.652	930.181	1.53e-06	0.0120157
Alopecia (hair loss)	Skin	Flea allergy dermatitis	Skin	15	4.78915	4.78743	1.53e-06	0.0120511
Corneal ulcer	Eye	Entropion (eyelid rolled in)	Eye	6	1.10568	1.10555	1.62e-06	0.0127677
Flea allergy dermatitis	Skin	Food or medicine allergies	Gastrointestinal	21	7.91598	7.91176	1.65e-06	0.0129674
Seasonal allergies	Skin	Bilious vomiting syndrome	Gastrointestinal	19	6.85115	6.84811	1.72e-06	0.0135552
Other ear condition	Ear/Nose/Throat	Tracheal collapse	Respiratory	6	1.11004	1.1096	1.72e-06	0.0135747
Contact dermatitis	Skin	Food or medicine allergies that affect the skin	Skin	29	12.5891	12.578	1.85e-06	0.0145875
Ear Mites	Ear/Nose/Throat	Pruritis (itchy skin)	Skin	28	11.9931	11.9834	1.88e-06	0.0148206
Conjunctivitis	Eye	Anal sac impaction	Gastrointestinal	34	15.7871	15.7709	2.26e-06	0.0177743
Penetrating wound (such as a stick)	Trauma	Torn or broken toenail	Trauma	49	25.8815	25.8317	2.7e-06	0.0212592
Conjunctivitis	Eye	Bordetella and/or parainfluenza (kennel cough)	Infection/Parasites	59	32.9305	32.8526	2.7e-06	0.0212948
Other orthopedic condition	Bone/Orthopedic	Other neurologic condition	Brain/Neurologic	15	4.93604	4.93412	2.94e-06	0.0231496
Food or medicine allergies	Gastrointestinal	Giardia	Infection/Parasites	70	41.1557	41.0267	3.35e-06	0.0263505
Other gastrointestinal condition	Gastrointestinal	Other kidney condition	Kidney/Urinary	10	2.66785	2.66732	3.57e-06	0.0281157
Third eyelid prolapse (cherry eye)	Eye	Corneal ulcer	Eye	8	1.8683	1.86782	3.62e-06	0.028501
Fractured bone		Other trauma	Trauma	1049	917.72	863.663	3.96e-06	0.0312201
Overbite	Mouth/Dental/Oral	Retained deciduous (baby) teeth	Mouth/Dental/Oral	6	1.17171	1.17135	4.08e-06	0.0320932
Alopecia (hair loss)	Skin	Chronic or recurrent skin infections	Skin	16	5.56121	5.55887	4.77e-06	0.0375397
Other skin condition	Skin	Other kidney condition	Kidney/Urinary	14	4.56468	4.56322	5.01e-06	0.0394186
Chronic or recurrent hot spots	Skin	Flea allergy dermatitis	Skin	25	10.6409	10.6317	5.32e-06	0.0418889
Chocolate	Toxin Consumption	Fractured bone		939	816.84	772.12	5.51e-06	0.0433604
Ticks	Skin	Fall from height	Trauma	19	7.22057	7.21642	5.8e-06	0.0456828
Dermatophytosis (ringworm)	Infection/Parasites	Whipworms	Infection/Parasites	5	0.886776	0.886702	6.27e-06	0.0493474
Pruritis (itchy skin)	Skin	Other allergies	Gastrointestinal	15	5.12331	5.1215	6.38e-06	0.0502194
Fleas	Skin	Pruritis (itchy skin)	Skin	59	33.7276	33.6454	6.59e-06	0.0519269
Ticks	Skin	Roundworms	Infection/Parasites	37	18.3882	18.3617	7.01e-06	0.055239
Other Cardiac	Cardiac	Other kidney condition	Kidney/Urinary	4	0.610843	0.610797	7.24e-06	0.056993
Ear Mites	Ear/Nose/Throat	Fleas	Skin	20	7.86027	7.85565	7.41e-06	0.0583664
Lameness (chronic or recurrent)	Bone/Orthopedic	Spondylosis	Bone/Orthopedic	8	1.95539	1.95482	7.69e-06	0.0605265
Systemic demodectic mange	Skin	Torn or broken toenail	Trauma	21	8.44623	8.4403	7.76e-06	0.0611282
Chronic or recurrent diarrhea	Gastrointestinal	Coccidia	Infection/Parasites	21	8.47134	8.46568	8.31e-06	0.0654552
Fractured teeth	Mouth/Dental/Oral	Bordetella and/or parainfluenza (kennel cough)	Infection/Parasites	116	78.0953	77.6789	8.51e-06	0.0670337
Chronic or recurrent diarrhea	Gastrointestinal	Pancreatitis	Liver/Pancreas	24	10.2473	10.2392	8.62e-06	0.0678978
Intervertebral disk disease (IVDD)	Bone/Orthopedic	Other congenital disorder	Other congenital disorder	8	1.96957	1.96886	8.63e-06	0.0679382
Alopecia (hair loss)	Skin	Other skin condition	Skin	23	9.6652	9.65882	8.91e-06	0.0701428
Atopic dermatitis (atopy)	Skin	Dermatophytosis (ringworm)	Infection/Parasites	9	2.38457	2.38413	9.16e-06	0.0721398
Ticks	Skin	Lameness (chronic or recurrent)	Bone/Orthopedic	28	12.7607	12.7464	9.84e-06	0.0774999
Food or medicine allergies that affect the skin	Skin	Chronic or recurrent diarrhea	Gastrointestinal	40	20.6289	20.5982	9.86e-06	0.0776094
Blindness	Eye	Hearing loss (incompletely deaf)	Ear/Nose/Throat	7	1.60265	1.60109	9.97e-06	0.0785281
Heartworm infection	Infection/Parasites	Whipworms	Infection/Parasites	15	5.25164	5.2489	1.05e-05	0.0823221
Bordetella and/or parainfluenza (kennel cough)	Infection/Parasites	Dermatophytosis (ringworm)	Infection/Parasites	13	4.24835	4.24671	1.08e-05	0.085376
Urinary crystals or stones in bladder or urethra	Kidney/Urinary	Urinary incontinence	Kidney/Urinary	21	8.6077	8.59639	1.19e-05	0.093405
Extracted teeth	Mouth/Dental/Oral	Other oral condition	Mouth/Dental/Oral	93	60.4948	59.9477	1.35e-05	0.105921
Conjunctivitis	Eye	Ticks	Skin	35	17.466	17.4456	1.35e-05	0.106048
Overbite	Mouth/Dental/Oral	Cryptorchid	Reproductive	3	0.389324	0.389283	1.43e-05	0.112643
Ehrlichiosis	Infection/Parasites	Heartworm infection	Infection/Parasites	14	4.84344	4.84097	1.58e-05	0.124405
Torn or broken toenail	Trauma	Other Immune	Immune-mediated	17	6.46096	6.45772	1.68e-05	0.132487
Bilious vomiting syndrome	Gastrointestinal	Elbow dysplasia	Bone/Orthopedic	4	0.656474	0.656438	1.84e-05	0.144873
Anal sac impaction	Gastrointestinal	Recessed vulva	Reproductive	10	2.94522	2.94394	1.96e-05	0.154661
Gingivitis (red, puffy gums)	Mouth/Dental/Oral	Pneumonia	Respiratory	12	3.92717	3.92597	2.31e-05	0.181734
Alopecia (hair loss)	Skin	Pyoderma or bacterial dermatitis	Skin	10	2.97535	2.97469	2.32e-05	0.182825
Ticks	Skin	Ehrlichiosis	Infection/Parasites	17	6.56848	6.56467	2.34e-05	0.184023
Other orthopedic condition	Bone/Orthopedic	Other trauma	Trauma	57	33.4975	33.4222	2.4e-05	0.188857
Lameness (chronic or recurrent)	Bone/Orthopedic	Other trauma	Trauma	44	24.1064	24.0599	2.5e-05	0.196806
Other neurologic condition	Brain/Neurologic	Whipworms	Infection/Parasites	7	1.71271	1.71252	2.67e-05	0.210179
Intervertebral disk disease (IVDD)	Bone/Orthopedic	Other trauma	Trauma	28	13.2973	13.273	2.72e-05	0.214417
Chronic or recurrent diarrhea	Gastrointestinal	Lameness (chronic or recurrent)	Bone/Orthopedic	24	10.7698	10.7611	2.75e-05	0.216741
Chronic kidney disease	Kidney/Urinary	Urinary incontinence	Kidney/Urinary	8	2.12438	2.12347	2.76e-05	0.217672
Chronic or recurrent cough	Respiratory	Bordetella and/or parainfluenza (kennel cough)	Infection/Parasites	17	6.69495	6.69082	3.39e-05	0.266919
Corneal ulcer	Eye	Other eye condition	Eye	15	5.59906	5.59431	3.52e-05	0.277536
Systemic demodectic mange	Skin	Gastrointestinal parasites	Infection/Parasites	10	3.05741	3.05649	3.58e-05	0.281704
Dermatophytosis (ringworm)	Infection/Parasites	Gastrointestinal parasites	Infection/Parasites	7	1.75426	1.75395	3.73e-05	0.293946
Ingestion of human medications	Toxin Consumption	Other ToxinConsumption	Toxin Consumption	18	7.30301	7.29952	3.76e-05	0.296023
Valve disease	Cardiac	Chronic or recurrent cough	Respiratory	5	1.02	1.01967	4.05e-05	0.318924
Ear Mites	Ear/Nose/Throat	Gastrointestinal parasites	Infection/Parasites	14	5.10216	5.10015	4.07e-05	0.320873
Urinary crystals or stones in bladder or urethra	Kidney/Urinary	Recessed vulva	Reproductive	7	1.77787	1.77745	4.48e-05	0.353092
Dermatophytosis (ringworm)	Infection/Parasites	Hookworms	Infection/Parasites	8	2.19617	2.19574	4.49e-05	0.353418
Ear Infection	Ear/Nose/Throat	Chronic or recurrent vomiting	Gastrointestinal	38	20.3663	20.3367	4.61e-05	0.363047
Unknown cancer	Cancer	Cushing's disease (hyperadrenocorticism; excess adrenal function)	Endocrine	6	1.39422	1.39373	4.78e-05	0.376668
Conjunctivitis	Eye	Tail injury	Trauma	22	9.80118	9.79306	4.85e-05	0.381661
Overdose of medications prescribed to the dog	Toxin Consumption	Other Immune	Immune-mediated	3	0.434494	0.43448	4.97e-05	0.391249
Fractured teeth	Mouth/Dental/Oral	Head trauma due to any cause	Trauma	23	10.4362	10.4275	5e-05	0.393517
Other ear condition	Ear/Nose/Throat	Pyoderma or bacterial dermatitis	Skin	8	2.22229	2.22191	5.31e-05	0.417987
Ehrlichiosis	Infection/Parasites	Hookworms	Infection/Parasites	16	6.29157	6.28817	5.41e-05	0.425793
Lameness (chronic or recurrent)	Bone/Orthopedic	Hit by car or other vehicle	Trauma	18	7.44477	7.4398	5.45e-05	0.428913
Pyoderma or bacterial dermatitis	Skin	Pneumonia	Respiratory	6	1.40861	1.40841	5.47e-05	0.430592
Chronic or recurrent hot spots	Skin	Contact dermatitis	Skin	25	11.7633	11.7519	5.64e-05	0.44423
Atopic dermatitis (atopy)	Skin	Osteoarthritis	Bone/Orthopedic	54	32.1646	32.0438	5.73e-05	0.451334
Other kidney condition	Kidney/Urinary	Other orthopedic condition	Bone/Orthopedic	12	4.14657	4.14533	5.73e-05	0.451482
Hemorrhagic gastroenteritis (HGE) or stress colitis (acute)	Gastrointestinal	Other allergies	Gastrointestinal	5	1.05627	1.05619	6.22e-05	0.489611
Hemorrhagic gastroenteritis (HGE) or stress colitis (acute)	Gastrointestinal	Whipworms	Infection/Parasites	8	2.25187	2.25151	6.39e-05	0.502927
Atopic dermatitis (atopy)	Skin	Recessed vulva	Reproductive	11	3.66881	3.66607	6.44e-05	0.506821
Alopecia (hair loss)	Skin	Fleas	Skin	22	9.93609	9.92885	6.44e-05	0.507468
Lipoma	Cancer	Gingivitis (red, puffy gums)	Mouth/Dental/Oral	15	5.79509	5.78998	6.53e-05	0.514007
Head trauma due to any cause	Trauma	Laceration	Trauma	15	5.79943	5.79679	6.64e-05	0.522515
Overbite	Mouth/Dental/Oral	Hookworms	Infection/Parasites	8	2.26446	2.26408	6.9e-05	0.543243
Corneal ulcer	Eye	Food or medicine allergies	Gastrointestinal	14	5.26351	5.2607	6.98e-05	0.549319
Grapes or raisins	Toxin Consumption	Ingestion of human medications	Toxin Consumption	16	6.38228	6.3796	7.01e-05	0.55205
Ticks	Skin	Osteoarthritis	Bone/Orthopedic	53	31.6832	31.5552	7.39e-05	0.581842
Fractured teeth	Mouth/Dental/Oral	Gingivitis (red, puffy gums)	Mouth/Dental/Oral	87	58.1919	57.7978	7.55e-05	0.594862
Other oral condition	Mouth/Dental/Oral	Tail injury	Trauma	14	5.29619	5.29399	7.75e-05	0.610506
Other ear condition	Ear/Nose/Throat	Other ToxinConsumption	Toxin Consumption	14	5.29868	5.29679	7.82e-05	0.615635
Fractured bone		Laceration	Trauma	783	686.451	653.73	7.96e-05	0.627165
Patellar luxation	Bone/Orthopedic	Fractured bone		531	453.456	422.114	8.02e-05	0.63184
Chronic or recurrent diarrhea	Gastrointestinal	Other infectious disease	Infection/Parasites	18	7.59978	7.59581	8.05e-05	0.633586
Dental calculus (yellow build-up on teeth)	Mouth/Dental/Oral	Anal sac impaction	Gastrointestinal	137	99.7223	98.747	8.79e-05	0.692553
Lameness (chronic or recurrent)	Bone/Orthopedic	Lyme disease	Infection/Parasites	26	12.6942	12.6786	9.32e-05	0.733714
Other gastrointestinal condition	Gastrointestinal	Other reproductive condition	Reproductive	7	1.88237	1.882	9.56e-05	0.752679
Fleas	Skin	Hookworms	Infection/Parasites	34	18.1552	18.1324	9.92e-05	0.781394
Ear Mites	Ear/Nose/Throat	Flea allergy dermatitis	Skin	11	3.77444	3.77336	9.97e-05	0.78539
Atopic dermatitis (atopy)	Skin	Intervertebral disk disease (IVDD)	Bone/Orthopedic	17	7.14534	7.1388	0.00011287	0.888837
Other Cardiac	Cardiac	Pneumonia	Respiratory	3	0.472569	0.472551	0.00011815	0.930411
Pancreatitis	Liver/Pancreas	Other infectious disease	Infection/Parasites	13	4.89478	4.8931	0.00012408	0.977162
Lipoma	Cancer	Mast cell tumor	Cancer	6	2.74302	2.74154	0.0245879	1
Lipoma	Cancer	Unknown cancer	Cancer	0	2.86664	2.8648	0.954835	1
Lipoma	Cancer	Blindness	Eye	1	1.27116	1.27086	0.59504	1
Lipoma	Cancer	Cataracts	Eye	8	5.04309	5.037	0.0938351	1
Lipoma	Cancer	Keratoconjunctivitis sicca (KCS)	Eye	2	1.6937	1.69317	0.406951	1
Lipoma	Cancer	Third eyelid prolapse (cherry eye)	Eye	1	1.02761	1.0275	0.510863	1
Lipoma	Cancer	Conjunctivitis	Eye	8	3.9143	3.91286	0.0194393	1
Lipoma	Cancer	Corneal ulcer	Eye	1	1.60811	1.60769	0.684245	1
Lipoma	Cancer	Entropion (eyelid rolled in)	Eye	2	1.17759	1.17654	0.224165	1
Lipoma	Cancer	Nuclear sclerosis	Eye	5	1.46614	1.46538	0.00175429	1
Lipoma	Cancer	Other eye condition	Eye	7	3.71381	3.71203	0.0440376	1
Lipoma	Cancer	Deafness	Ear/Nose/Throat	1	1.22658	1.22634	0.581061	1
Lipoma	Cancer	Ear Infection	Ear/Nose/Throat	19	12.9722	12.9454	0.0469337	1
Lipoma	Cancer	Ear Mites	Ear/Nose/Throat	0	1.87631	1.87589	0.914646	1
Lipoma	Cancer	Hearing loss (incompletely deaf)	Ear/Nose/Throat	1	1.34055	1.33978	0.615701	1
Lipoma	Cancer	Hematoma	Ear/Nose/Throat	1	1.14531	1.14501	0.554011	1
Lipoma	Cancer	Rhinitis	Ear/Nose/Throat	2	0.513779	0.513748	0.0190619	1
Lipoma	Cancer	Other ear condition	Ear/Nose/Throat	2	1.77726	1.77689	0.433646	1
Lipoma	Cancer	Dental calculus (yellow build-up on teeth)	Mouth/Dental/Oral	35	27.798	27.6879	0.0855458	1
Lipoma	Cancer	Extracted teeth	Mouth/Dental/Oral	23	25.7428	25.6219	0.706045	1
Lipoma	Cancer	Fractured teeth	Mouth/Dental/Oral	20	13.8303	13.8042	0.0483982	1
Lipoma	Cancer	Overbite	Mouth/Dental/Oral	0	0.565337	0.565303	0.773948	1
Lipoma	Cancer	Retained deciduous (baby) teeth	Mouth/Dental/Oral	0	0.855055	0.854925	0.822455	1
Lipoma	Cancer	Underbite	Mouth/Dental/Oral	3	2.16418	2.16348	0.284935	1
Lipoma	Cancer	Other oral condition	Mouth/Dental/Oral	3	2.74222	2.74132	0.438137	1
Lipoma	Cancer	Umbilical hernia	Skin	1	0.60795	0.607918	0.307543	1
Lipoma	Cancer	Alopecia (hair loss)	Skin	2	2.4677	2.467	0.617061	1
Lipoma	Cancer	Atopic dermatitis (atopy)	Skin	5	4.9674	4.96464	0.494164	1
Lipoma	Cancer	Chronic or recurrent hot spots	Skin	7	6.31952	6.31202	0.393253	1
Lipoma	Cancer	Chronic or recurrent skin infections	Skin	1	3.08026	3.0789	0.8821	1
Lipoma	Cancer	Contact dermatitis	Skin	1	2.45314	2.45251	0.82327	1
Lipoma	Cancer	Flea allergy dermatitis	Skin	0	2.61865	2.61773	0.947224	1
Lipoma	Cancer	Fleas	Skin	4	5.474	5.47003	0.73573	1
Lipoma	Cancer	Food or medicine allergies that affect the skin	Skin	5	5.5275	5.52376	0.588793	1
Lipoma	Cancer	Lick granuloma	Skin	5	2.13676	2.13569	0.0250419	1
Lipoma	Cancer	Non-specific dermatosis	Skin	4	2.28957	2.28889	0.12912	1
Lipoma	Cancer	Pruritis (itchy skin)	Skin	9	7.18451	7.1792	0.249021	1
Lipoma	Cancer	Pyoderma or bacterial dermatitis	Skin	3	1.37851	1.37827	0.0836138	1
Lipoma	Cancer	Sarcoptic mange	Skin	0	0.913417	0.913302	0.83041	1
Lipoma	Cancer	Seasonal allergies	Skin	11	12.6136	12.5956	0.675321	1
Lipoma	Cancer	Sebaceous cysts	Skin	8	6.6767	6.67006	0.304192	1
Lipoma	Cancer	Systemic demodectic mange	Skin	2	0.96074	0.960619	0.144493	1
Lipoma	Cancer	Ticks	Skin	11	4.90265	4.89962	0.00293812	1
Lipoma	Cancer	Other skin condition	Skin	5	5.10241	5.09926	0.518087	1
Lipoma	Cancer	Murmur	Cardiac	3	7.15363	7.14499	0.939898	1
Lipoma	Cancer	Arrhythmia	Cardiac	2	0.681948	0.681883	0.055226	1
Lipoma	Cancer	Cardiomyopathy	Cardiac	1	0.733685	0.733588	0.377925	1
Lipoma	Cancer	Valve disease	Cardiac	1	0.738427	0.73832	0.380404	1
Lipoma	Cancer	Other Cardiac	Cardiac	0	0.592247	0.5922	0.779233	1
Lipoma	Cancer	Chronic or recurrent cough	Respiratory	0	1.25388	1.25358	0.868622	1
Lipoma	Cancer	Pneumonia	Respiratory	2	1.00444	1.0043	0.16025	1
Lipoma	Cancer	Tracheal collapse	Respiratory	1	0.836887	0.836501	0.429227	1
Lipoma	Cancer	Other respiratory condition	Respiratory	1	0.679384	0.679328	0.348639	1
Lipoma	Cancer	Anal sac impaction	Gastrointestinal	8	4.25762	4.25555	0.0348282	1
Lipoma	Cancer	Bilious vomiting syndrome	Gastrointestinal	0	0.555947	0.555918	0.772057	1
Lipoma	Cancer	Chronic or recurrent diarrhea	Gastrointestinal	4	3.92781	3.92618	0.485469	1
Lipoma	Cancer	Chronic or recurrent vomiting	Gastrointestinal	6	1.84405	1.84371	0.00110401	1
Lipoma	Cancer	Food or medicine allergies	Gastrointestinal	4	3.69998	3.69849	0.438014	1
Lipoma	Cancer	Foreign body ingestion or blockage	Gastrointestinal	5	4.0331	4.03129	0.315055	1
Lipoma	Cancer	Hemorrhagic gastroenteritis (HGE) or stress colitis (acute)	Gastrointestinal	5	1.51759	1.51734	0.00234876	1
Lipoma	Cancer	Other allergies	Gastrointestinal	0	0.716457	0.716404	0.801354	1
Lipoma	Cancer	Other gastrointestinal condition	Gastrointestinal	4	2.43971	2.43913	0.158885	1
Lipoma	Cancer	Pancreatitis	Liver/Pancreas	5	3.24085	3.23946	0.164189	1
Lipoma	Cancer	Other liver condition	Liver/Pancreas	0	1.19553	1.1953	0.862914	1
Lipoma	Cancer	Chronic kidney disease	Kidney/Urinary	0	0.744065	0.743975	0.805833	1
Lipoma	Cancer	Urinary crystals or stones in bladder or urethra	Kidney/Urinary	3	2.76623	2.76512	0.444101	1
Lipoma	Cancer	Urinary incontinence	Kidney/Urinary	2	4.26667	4.2615	0.863901	1
Lipoma	Cancer	Urinary tract infection (chronic or recurrent)	Kidney/Urinary	3	4.53029	4.52665	0.764009	1
Lipoma	Cancer	Other kidney condition	Kidney/Urinary	2	1.10876	1.10862	0.19865	1
Lipoma	Cancer	Cryptorchid	Reproductive	0	0.444686	0.444636	0.747577	1
Lipoma	Cancer	Recessed vulva	Reproductive	0	0.76082	0.760592	0.8085	1
Lipoma	Cancer	Other reproductive condition	Reproductive	1	0.579608	0.579566	0.290403	1
Lipoma	Cancer	Cruciate ligament rupture	Bone/Orthopedic	11	8.02992	8.01419	0.147055	1
Lipoma	Cancer	Elbow dysplasia	Bone/Orthopedic	0	1.25625	1.25591	0.86885	1
Lipoma	Cancer	Hip dysplasia	Bone/Orthopedic	2	4.29695	4.29244	0.866212	1
Lipoma	Cancer	Lameness (chronic or recurrent)	Bone/Orthopedic	7	3.82021	3.81778	0.0518265	1
Lipoma	Cancer	Osteoarthritis	Bone/Orthopedic	12	12.0234	11.9886	0.502697	1
Lipoma	Cancer	Patellar luxation	Bone/Orthopedic	6	3.77495	3.77173	0.12596	1
Lipoma	Cancer	Spondylosis	Bone/Orthopedic	2	0.825734	0.82561	0.0981186	1
Lipoma	Cancer	Other orthopedic condition	Bone/Orthopedic	4	4.68147	4.67884	0.623638	1
Lipoma	Cancer	Intervertebral disk disease (IVDD)	Bone/Orthopedic	4	2.03249	2.03161	0.0837353	1
Lipoma	Cancer	Seizures (including epilepsy)	Brain/Neurologic	3	4.01618	4.01421	0.693989	1
Lipoma	Cancer	Other neurologic condition	Brain/Neurologic	0	1.36022	1.36	0.87827	1
Lipoma	Cancer	Addison's disease (hypoadrenocorticism; low adrenal function)	Endocrine	0	0.643923	0.643859	0.788864	1
Lipoma	Cancer	Cushing's disease (hyperadrenocorticism; excess adrenal function)	Endocrine	1	0.902155	0.901932	0.458971	1
Lipoma	Cancer	Hypothyroidism (low thyroid function)	Endocrine	5	3.78188	3.77885	0.265451	1
Lipoma	Cancer	Other congenital disorder	Other congenital disorder	0	1.11348	1.11334	0.854351	1
Lipoma	Cancer	Anaplasmosis	Infection/Parasites	5	2.18021	2.17957	0.0280674	1
Lipoma	Cancer	Bordetella and/or parainfluenza (kennel cough)	Infection/Parasites	8	7.59025	7.58408	0.440861	1
Lipoma	Cancer	Coccidia	Infection/Parasites	0	1.79743	1.79711	0.910007	1
Lipoma	Cancer	Dermatophytosis (ringworm)	Infection/Parasites	2	0.490296	0.490269	0.0155368	1
Lipoma	Cancer	Ehrlichiosis	Infection/Parasites	0	1.52854	1.52822	0.891858	1
Lipoma	Cancer	Gastrointestinal parasites	Infection/Parasites	4	2.94414	2.94317	0.269126	1
Lipoma	Cancer	Giardia	Infection/Parasites	13	9.52498	9.51623	0.129981	1
Lipoma	Cancer	Heartworm infection	Infection/Parasites	2	3.31551	3.31401	0.765047	1
Lipoma	Cancer	Hookworms	Infection/Parasites	2	3.91962	3.91805	0.833926	1
Lipoma	Cancer	Lyme disease	Infection/Parasites	4	4.99753	4.99411	0.672336	1
Lipoma	Cancer	Parvovirus	Infection/Parasites	2	1.43341	1.43312	0.318002	1
Lipoma	Cancer	Roundworms	Infection/Parasites	4	4.18494	4.18293	0.536026	1
Lipoma	Cancer	Tapeworms	Infection/Parasites	6	4.83221	4.82941	0.297572	1
Lipoma	Cancer	Whipworms	Infection/Parasites	2	1.66787	1.66753	0.398512	1
Lipoma	Cancer	Other infectious disease	Infection/Parasites	2	2.04416	2.04368	0.512321	1
Lipoma	Cancer	Chocolate	Toxin Consumption	9	8.41408	8.40568	0.419922	1
Lipoma	Cancer	Grapes or raisins	Toxin Consumption	4	3.02664	3.02565	0.287883	1
Lipoma	Cancer	Ingestion of human medications	Toxin Consumption	3	2.29679	2.29624	0.321302	1
Lipoma	Cancer	Ingestion of recreational drugs	Toxin Consumption	1	1.24437	1.24423	0.586706	1
Lipoma	Cancer	Mouse or rat bait/poison (Warfarin)	Toxin Consumption	2	0.814845	0.814764	0.0945942	1
Lipoma	Cancer	Mouse or rat bait/poison (Other/Unknown)	Toxin Consumption	1	1.24592	1.24571	0.587196	1
Lipoma	Cancer	Overdose of medications prescribed to the dog	Toxin Consumption	3	0.732423	0.732353	0.0040278	1
Lipoma	Cancer	Other ToxinConsumption	Toxin Consumption	4	3.39277	3.39158	0.370805	1
Lipoma	Cancer	Dog bite	Trauma	28	19.8824	19.8336	0.0341712	1
Lipoma	Cancer	Bite wound from another animal	Trauma	7	2.26993	2.26927	0.00084484	1
Lipoma	Cancer	Fall from height	Trauma	5	1.73107	1.73074	0.00648136	1
Lipoma	Cancer	Fractured bone		114	116.821	115.344	0.603599	1
Lipoma	Cancer	Head trauma due to any cause	Trauma	1	0.971771	0.97167	0.488577	1
Lipoma	Cancer	Hit by car or other vehicle	Trauma	2	3.06648	3.06516	0.728789	1
Lipoma	Cancer	Kicked by horse or other large animal	Trauma	0	0.688093	0.688028	0.796604	1
Lipoma	Cancer	Laceration	Trauma	6	6.91965	6.91303	0.636746	1
Lipoma	Cancer	Penetrating wound (such as a stick)	Trauma	0	3.11778	3.11646	0.96131	1
Lipoma	Cancer	Snakebite	Trauma	2	1.23485	1.2346	0.245528	1
Lipoma	Cancer	Tail injury	Trauma	1	2.84484	2.84333	0.863039	1
Lipoma	Cancer	Torn or broken toenail	Trauma	10	10.151	10.1384	0.518907	1
Lipoma	Cancer	Other trauma	Trauma	9	9.18094	9.17112	0.523822	1
Lipoma	Cancer	Other Immune	Immune-mediated	2	0.770752	0.770674	0.0807199	1
Mast cell tumor	Cancer	Unknown cancer	Cancer	0	4.57176	4.56759	0.983788	1
Mast cell tumor	Cancer	Blindness	Eye	3	1.95481	1.95427	0.227333	1
Mast cell tumor	Cancer	Cataracts	Eye	8	7.2885	7.27797	0.395992	1
Mast cell tumor	Cancer	Keratoconjunctivitis sicca (KCS)	Eye	2	2.89823	2.89685	0.701163	1
Mast cell tumor	Cancer	Third eyelid prolapse (cherry eye)	Eye	4	1.77921	1.77898	0.0479538	1
Mast cell tumor	Cancer	Conjunctivitis	Eye	11	7.18519	7.1811	0.077286	1
Mast cell tumor	Cancer	Corneal ulcer	Eye	6	2.70834	2.70737	0.0227227	1
Mast cell tumor	Cancer	Entropion (eyelid rolled in)	Eye	2	2.28373	2.28074	0.574513	1
Mast cell tumor	Cancer	Nuclear sclerosis	Eye	2	1.95924	1.95818	0.488381	1
Mast cell tumor	Cancer	Other eye condition	Eye	9	6.53306	6.52822	0.167142	1
Mast cell tumor	Cancer	Deafness	Ear/Nose/Throat	4	2.05762	2.05702	0.0878201	1
Mast cell tumor	Cancer	Ear Infection	Ear/Nose/Throat	17	22.8439	22.774	0.889633	1
Mast cell tumor	Cancer	Ear Mites	Ear/Nose/Throat	2	3.17703	3.1761	0.745518	1
Mast cell tumor	Cancer	Hearing loss (incompletely deaf)	Ear/Nose/Throat	0	1.85181	1.85049	0.913291	1
Mast cell tumor	Cancer	Hematoma	Ear/Nose/Throat	3	1.9091	1.90835	0.214855	1
Mast cell tumor	Cancer	Rhinitis	Ear/Nose/Throat	0	0.833496	0.833436	0.819377	1
Mast cell tumor	Cancer	Other ear condition	Ear/Nose/Throat	3	3.02191	3.02108	0.50503	1
Mast cell tumor	Cancer	Dental calculus (yellow build-up on teeth)	Mouth/Dental/Oral	38	44.9603	44.7342	0.850982	1
Mast cell tumor	Cancer	Extracted teeth	Mouth/Dental/Oral	42	40.5279	40.2847	0.408291	1
Mast cell tumor	Cancer	Fractured teeth	Mouth/Dental/Oral	28	23.1305	23.0699	0.155334	1
Mast cell tumor	Cancer	Gingivitis (red, puffy gums)	Mouth/Dental/Oral	8	9.18044	9.17057	0.651659	1
Mast cell tumor	Cancer	Overbite	Mouth/Dental/Oral	0	0.995462	0.995374	0.840805	1
Mast cell tumor	Cancer	Retained deciduous (baby) teeth	Mouth/Dental/Oral	2	1.60583	1.60544	0.377867	1
Mast cell tumor	Cancer	Underbite	Mouth/Dental/Oral	7	3.58577	3.58431	0.0356634	1
Mast cell tumor	Cancer	Other oral condition	Mouth/Dental/Oral	11	4.66816	4.66605	0.00168794	1
Mast cell tumor	Cancer	Umbilical hernia	Skin	0	1.19915	1.19904	0.863265	1
Mast cell tumor	Cancer	Alopecia (hair loss)	Skin	5	4.25755	4.25578	0.359462	1
Mast cell tumor	Cancer	Atopic dermatitis (atopy)	Skin	15	8.70511	8.6982	0.0164056	1
Mast cell tumor	Cancer	Chronic or recurrent hot spots	Skin	12	10.5604	10.5432	0.328751	1
Mast cell tumor	Cancer	Chronic or recurrent skin infections	Skin	5	5.15566	5.15261	0.527335	1
Mast cell tumor	Cancer	Contact dermatitis	Skin	5	4.40005	4.39837	0.387413	1
Mast cell tumor	Cancer	Flea allergy dermatitis	Skin	9	4.16241	4.16076	0.00885549	1
Mast cell tumor	Cancer	Fleas	Skin	5	8.81774	8.81023	0.900816	1
Mast cell tumor	Cancer	Food or medicine allergies that affect the skin	Skin	11	9.65006	9.64089	0.331866	1
Mast cell tumor	Cancer	Lick granuloma	Skin	5	3.54514	3.54244	0.219766	1
Mast cell tumor	Cancer	Non-specific dermatosis	Skin	3	4.04889	4.04705	0.698951	1
Mast cell tumor	Cancer	Pruritis (itchy skin)	Skin	14	12.5973	12.5844	0.346267	1
Mast cell tumor	Cancer	Pyoderma or bacterial dermatitis	Skin	2	2.64014	2.63932	0.65322	1
Mast cell tumor	Cancer	Sarcoptic mange	Skin	0	1.47432	1.47409	0.887685	1
Mast cell tumor	Cancer	Seasonal allergies	Skin	37	21.9575	21.9134	0.00065587	1
Mast cell tumor	Cancer	Sebaceous cysts	Skin	13	11.1222	11.1059	0.286557	1
Mast cell tumor	Cancer	Systemic demodectic mange	Skin	3	1.60546	1.6052	0.135515	1
Mast cell tumor	Cancer	Ticks	Skin	5	8.39291	8.38585	0.879331	1
Mast cell tumor	Cancer	Other skin condition	Skin	10	8.75103	8.74354	0.336372	1
Mast cell tumor	Cancer	Murmur	Cardiac	13	11.3477	11.3305	0.311755	1
Mast cell tumor	Cancer	Arrhythmia	Cardiac	2	1.08617	1.08604	0.190274	1
Mast cell tumor	Cancer	Cardiomyopathy	Cardiac	2	1.17288	1.17267	0.222494	1
Mast cell tumor	Cancer	Valve disease	Cardiac	0	1.19147	1.19123	0.862507	1
Mast cell tumor	Cancer	Other Cardiac	Cardiac	1	1.04464	1.04451	0.51742	1
Mast cell tumor	Cancer	Chronic or recurrent cough	Respiratory	2	1.85637	1.85591	0.458017	1
Mast cell tumor	Cancer	Pneumonia	Respiratory	2	1.81565	1.81527	0.445583	1
Mast cell tumor	Cancer	Tracheal collapse	Respiratory	0	1.22134	1.22068	0.865516	1
Mast cell tumor	Cancer	Other respiratory condition	Respiratory	0	1.15048	1.15036	0.858289	1
Mast cell tumor	Cancer	Anal sac impaction	Gastrointestinal	5	7.38637	7.38127	0.810126	1
Mast cell tumor	Cancer	Bilious vomiting syndrome	Gastrointestinal	1	1.00914	1.00906	0.503631	1
Mast cell tumor	Cancer	Chronic or recurrent diarrhea	Gastrointestinal	5	6.97792	6.97372	0.773068	1
Mast cell tumor	Cancer	Chronic or recurrent vomiting	Gastrointestinal	3	3.20081	3.20001	0.54469	1
Mast cell tumor	Cancer	Food or medicine allergies	Gastrointestinal	6	6.64652	6.64256	0.599036	1
Mast cell tumor	Cancer	Foreign body ingestion or blockage	Gastrointestinal	11	7.09071	7.08622	0.0709768	1
Mast cell tumor	Cancer	Hemorrhagic gastroenteritis (HGE) or stress colitis (acute)	Gastrointestinal	5	2.69408	2.69344	0.0800039	1
Mast cell tumor	Cancer	Other allergies	Gastrointestinal	2	1.32863	1.32846	0.280119	1
Mast cell tumor	Cancer	Other gastrointestinal condition	Gastrointestinal	4	4.52455	4.52283	0.597411	1
Mast cell tumor	Cancer	Pancreatitis	Liver/Pancreas	5	5.43375	5.43046	0.573829	1
Mast cell tumor	Cancer	Other liver condition	Liver/Pancreas	2	1.94296	1.94245	0.483678	1
Mast cell tumor	Cancer	Chronic kidney disease	Kidney/Urinary	3	1.23108	1.23085	0.0554199	1
Mast cell tumor	Cancer	Urinary crystals or stones in bladder or urethra	Kidney/Urinary	4	4.86287	4.85987	0.652253	1
Mast cell tumor	Cancer	Urinary incontinence	Kidney/Urinary	14	8.84405	8.82262	0.0412961	1
Mast cell tumor	Cancer	Urinary tract infection (chronic or recurrent)	Kidney/Urinary	11	9.28524	9.27089	0.286659	1
Mast cell tumor	Cancer	Other kidney condition	Kidney/Urinary	1	2.06802	2.06757	0.771187	1
Mast cell tumor	Cancer	Cryptorchid	Reproductive	0	0.734159	0.734038	0.80425	1
Mast cell tumor	Cancer	Recessed vulva	Reproductive	2	1.86869	1.86741	0.461723	1
Mast cell tumor	Cancer	Other reproductive condition	Reproductive	1	1.13908	1.13894	0.551843	1
Mast cell tumor	Cancer	Cruciate ligament rupture	Bone/Orthopedic	19	13.7158	13.6741	0.0765042	1
Mast cell tumor	Cancer	Elbow dysplasia	Bone/Orthopedic	3	2.31087	2.30989	0.32512	1
Mast cell tumor	Cancer	Hip dysplasia	Bone/Orthopedic	7	7.57254	7.56007	0.582475	1
Mast cell tumor	Cancer	Lameness (chronic or recurrent)	Bone/Orthopedic	10	6.38637	6.38061	0.0762748	1
Mast cell tumor	Cancer	Osteoarthritis	Bone/Orthopedic	22	18.7464	18.6696	0.225727	1
Mast cell tumor	Cancer	Patellar luxation	Bone/Orthopedic	7	6.31106	6.30392	0.39189	1
Mast cell tumor	Cancer	Spondylosis	Bone/Orthopedic	1	1.40896	1.40862	0.634794	1
Mast cell tumor	Cancer	Other orthopedic condition	Bone/Orthopedic	8	7.81363	7.80788	0.473411	1
Mast cell tumor	Cancer	Intervertebral disk disease (IVDD)	Bone/Orthopedic	1	3.15711	3.15542	0.887693	1
Mast cell tumor	Cancer	Seizures (including epilepsy)	Brain/Neurologic	7	6.5281	6.52425	0.426713	1
Mast cell tumor	Cancer	Other neurologic condition	Brain/Neurologic	2	2.36017	2.3596	0.59269	1
Mast cell tumor	Cancer	Addison's disease (hypoadrenocorticism; low adrenal function)	Endocrine	0	1.0371	1.03697	0.845767	1
Mast cell tumor	Cancer	Cushing's disease (hyperadrenocorticism; excess adrenal function)	Endocrine	0	1.29216	1.29177	0.872211	1
Mast cell tumor	Cancer	Hypothyroidism (low thyroid function)	Endocrine	12	6.11617	6.1093	0.00864507	1
Mast cell tumor	Cancer	Other congenital disorder	Other congenital disorder	1	1.97191	1.97155	0.75559	1
Mast cell tumor	Cancer	Anaplasmosis	Infection/Parasites	4	3.76994	3.76835	0.45283	1
Mast cell tumor	Cancer	Bordetella and/or parainfluenza (kennel cough)	Infection/Parasites	17	13.5505	13.5345	0.174216	1
Mast cell tumor	Cancer	Coccidia	Infection/Parasites	6	3.64694	3.64568	0.108904	1
Mast cell tumor	Cancer	Dermatophytosis (ringworm)	Infection/Parasites	0	0.849894	0.849832	0.821718	1
Mast cell tumor	Cancer	Ehrlichiosis	Infection/Parasites	3	2.62765	2.62695	0.40915	1
Mast cell tumor	Cancer	Gastrointestinal parasites	Infection/Parasites	6	5.13276	5.13045	0.350905	1
Mast cell tumor	Cancer	Giardia	Infection/Parasites	21	18.1135	18.0856	0.248652	1
Mast cell tumor	Cancer	Heartworm infection	Infection/Parasites	7	5.51776	5.51449	0.263955	1
Mast cell tumor	Cancer	Hookworms	Infection/Parasites	8	7.14503	7.1406	0.374503	1
Mast cell tumor	Cancer	Lyme disease	Infection/Parasites	9	8.39393	8.38619	0.417112	1
Mast cell tumor	Cancer	Parvovirus	Infection/Parasites	1	2.37973	2.37914	0.814475	1
Mast cell tumor	Cancer	Roundworms	Infection/Parasites	11	7.68836	7.68261	0.116086	1
Mast cell tumor	Cancer	Tapeworms	Infection/Parasites	6	8.24279	8.23649	0.78274	1
Mast cell tumor	Cancer	Whipworms	Infection/Parasites	2	3.02225	3.0213	0.721771	1
Mast cell tumor	Cancer	Other infectious disease	Infection/Parasites	2	3.53393	3.53282	0.79278	1
Mast cell tumor	Cancer	Chocolate	Toxin Consumption	17	13.8007	13.7837	0.194415	1
Mast cell tumor	Cancer	Grapes or raisins	Toxin Consumption	5	5.19564	5.19334	0.534206	1
Mast cell tumor	Cancer	Ingestion of human medications	Toxin Consumption	5	4.05747	4.05607	0.319893	1
Mast cell tumor	Cancer	Ingestion of recreational drugs	Toxin Consumption	3	2.32034	2.31991	0.327716	1
Mast cell tumor	Cancer	Mouse or rat bait/poison (Warfarin)	Toxin Consumption	1	1.40394	1.40374	0.633425	1
Mast cell tumor	Cancer	Mouse or rat bait/poison (Other/Unknown)	Toxin Consumption	1	2.06992	2.06944	0.771486	1
Mast cell tumor	Cancer	Overdose of medications prescribed to the dog	Toxin Consumption	2	1.31126	1.31107	0.27375	1
Mast cell tumor	Cancer	Other ToxinConsumption	Toxin Consumption	7	5.94834	5.94535	0.333123	1
Mast cell tumor	Cancer	Dog bite	Trauma	41	33.4792	33.3727	0.0964801	1
Mast cell tumor	Cancer	Bite wound from another animal	Trauma	1	3.67787	3.67658	0.918731	1
Mast cell tumor	Cancer	Fall from height	Trauma	2	3.08733	3.08645	0.732013	1
Mast cell tumor	Cancer	Fractured bone		196	205.948	202.181	0.757917	1
Mast cell tumor	Cancer	Head trauma due to any cause	Trauma	1	1.67496	1.67473	0.699013	1
Mast cell tumor	Cancer	Hit by car or other vehicle	Trauma	1	4.87565	4.87322	0.960425	1
Mast cell tumor	Cancer	Kicked by horse or other large animal	Trauma	1	1.09159	1.09147	0.53493	1
Mast cell tumor	Cancer	Laceration	Trauma	13	12.1407	12.124	0.402536	1
Mast cell tumor	Cancer	Penetrating wound (such as a stick)	Trauma	5	5.74435	5.74035	0.621976	1
Mast cell tumor	Cancer	Snakebite	Trauma	1	1.9983	1.99779	0.759998	1
Mast cell tumor	Cancer	Tail injury	Trauma	4	4.88554	4.88182	0.655713	1
Mast cell tumor	Cancer	Torn or broken toenail	Trauma	27	17.2285	17.2003	0.00923405	1
Mast cell tumor	Cancer	Other trauma	Trauma	10	15.7686	15.7456	0.926992	1
Mast cell tumor	Cancer	Other Immune	Immune-mediated	2	1.37987	1.37965	0.298764	1
Unknown cancer	Cancer	Blindness	Eye	0	2.04178	2.0411	0.923519	1
Unknown cancer	Cancer	Cataracts	Eye	10	7.86624	7.85266	0.223196	1
Unknown cancer	Cancer	Keratoconjunctivitis sicca (KCS)	Eye	4	2.88374	2.88222	0.255428	1
Unknown cancer	Cancer	Third eyelid prolapse (cherry eye)	Eye	2	1.67681	1.67657	0.401448	1
Unknown cancer	Cancer	Conjunctivitis	Eye	3	6.54906	6.54533	0.917314	1
Unknown cancer	Cancer	Corneal ulcer	Eye	2	2.71029	2.70916	0.666962	1
Unknown cancer	Cancer	Entropion (eyelid rolled in)	Eye	1	2.10691	2.10369	0.777318	1
Unknown cancer	Cancer	Nuclear sclerosis	Eye	2	2.2166	2.2151	0.557856	1
Unknown cancer	Cancer	Other eye condition	Eye	8	6.32514	6.32012	0.252636	1
Unknown cancer	Cancer	Deafness	Ear/Nose/Throat	2	2.05783	2.05717	0.51608	1
Unknown cancer	Cancer	Ear Infection	Ear/Nose/Throat	22	21.8336	21.7603	0.485773	1
Unknown cancer	Cancer	Ear Mites	Ear/Nose/Throat	3	3.0162	3.01524	0.503723	1
Unknown cancer	Cancer	Hearing loss (incompletely deaf)	Ear/Nose/Throat	4	2.08062	2.07884	0.0915585	1
Unknown cancer	Cancer	Hematoma	Ear/Nose/Throat	3	1.92883	1.92793	0.220217	1
Unknown cancer	Cancer	Rhinitis	Ear/Nose/Throat	0	0.816233	0.816163	0.816868	1
Unknown cancer	Cancer	Other ear condition	Ear/Nose/Throat	4	2.89904	2.89816	0.258909	1
Unknown cancer	Cancer	Dental calculus (yellow build-up on teeth)	Mouth/Dental/Oral	40	44.6773	44.4221	0.758591	1
Unknown cancer	Cancer	Extracted teeth	Mouth/Dental/Oral	47	41.0108	40.7299	0.174005	1
Unknown cancer	Cancer	Fractured teeth	Mouth/Dental/Oral	27	22.6009	22.537	0.177056	1
Unknown cancer	Cancer	Gingivitis (red, puffy gums)	Mouth/Dental/Oral	8	9.27485	9.26315	0.662344	1
Unknown cancer	Cancer	Overbite	Mouth/Dental/Oral	1	0.94001	0.93992	0.47533	1
Unknown cancer	Cancer	Retained deciduous (baby) teeth	Mouth/Dental/Oral	0	1.44548	1.44513	0.885401	1
Unknown cancer	Cancer	Underbite	Mouth/Dental/Oral	6	3.35318	3.35169	0.0741239	1
Unknown cancer	Cancer	Other oral condition	Mouth/Dental/Oral	9	4.57902	4.57671	0.0193893	1
Unknown cancer	Cancer	Umbilical hernia	Skin	2	1.08746	1.08736	0.190756	1
Unknown cancer	Cancer	Alopecia (hair loss)	Skin	3	4.05388	4.05209	0.699701	1
Unknown cancer	Cancer	Atopic dermatitis (atopy)	Skin	10	8.19045	8.18356	0.263511	1
Unknown cancer	Cancer	Chronic or recurrent hot spots	Skin	14	10.4628	10.4429	0.136847	1
Unknown cancer	Cancer	Chronic or recurrent skin infections	Skin	5	5.07309	5.06966	0.512947	1
Unknown cancer	Cancer	Contact dermatitis	Skin	2	4.07482	4.07322	0.848036	1
Unknown cancer	Cancer	Flea allergy dermatitis	Skin	4	4.14115	4.13922	0.527656	1
Unknown cancer	Cancer	Fleas	Skin	4	8.70516	8.6966	0.944701	1
Unknown cancer	Cancer	Food or medicine allergies that affect the skin	Skin	9	9.14794	9.1385	0.519516	1
Unknown cancer	Cancer	Lick granuloma	Skin	3	3.59756	3.59427	0.623692	1
Unknown cancer	Cancer	Non-specific dermatosis	Skin	5	3.7926	3.79082	0.267586	1
Unknown cancer	Cancer	Pruritis (itchy skin)	Skin	10	11.7389	11.7264	0.694205	1
Unknown cancer	Cancer	Pyoderma or bacterial dermatitis	Skin	5	2.41572	2.41496	0.0481593	1
Unknown cancer	Cancer	Sarcoptic mange	Skin	1	1.41547	1.41522	0.636546	1
Unknown cancer	Cancer	Seasonal allergies	Skin	16	20.6573	20.6133	0.847505	1
Unknown cancer	Cancer	Sebaceous cysts	Skin	4	11.0064	10.9891	0.982724	1
Unknown cancer	Cancer	Systemic demodectic mange	Skin	3	1.51296	1.5127	0.113321	1
Unknown cancer	Cancer	Ticks	Skin	7	8.13912	8.13156	0.655226	1
Unknown cancer	Cancer	Other skin condition	Skin	10	8.37943	8.37165	0.287707	1
Unknown cancer	Cancer	Murmur	Cardiac	17	11.6207	11.6001	0.0571222	1
Unknown cancer	Cancer	Arrhythmia	Cardiac	0	1.10469	1.10454	0.853397	1
Unknown cancer	Cancer	Cardiomyopathy	Cardiac	1	1.1907	1.19045	0.569373	1
Unknown cancer	Cancer	Valve disease	Cardiac	2	1.2342	1.23391	0.245284	1
Unknown cancer	Cancer	Other Cardiac	Cardiac	0	1.02778	1.02764	0.844676	1
Unknown cancer	Cancer	Chronic or recurrent cough	Respiratory	5	1.94138	1.94077	0.0140629	1
Unknown cancer	Cancer	Pneumonia	Respiratory	2	1.69638	1.69601	0.407826	1
Unknown cancer	Cancer	Tracheal collapse	Respiratory	0	1.30178	1.30094	0.873133	1
Unknown cancer	Cancer	Other respiratory condition	Respiratory	1	1.12099	1.12085	0.545491	1
Unknown cancer	Cancer	Anal sac impaction	Gastrointestinal	9	7.0158	7.01067	0.226812	1
Unknown cancer	Cancer	Bilious vomiting syndrome	Gastrointestinal	1	0.92941	0.929336	0.470814	1
Unknown cancer	Cancer	Chronic or recurrent diarrhea	Gastrointestinal	7	6.53685	6.53269	0.428102	1
Unknown cancer	Cancer	Chronic or recurrent vomiting	Gastrointestinal	0	3.01796	3.01714	0.958847	1
Unknown cancer	Cancer	Food or medicine allergies	Gastrointestinal	8	6.21156	6.20766	0.236437	1
Unknown cancer	Cancer	Foreign body ingestion or blockage	Gastrointestinal	4	6.64186	6.63738	0.847423	1
Unknown cancer	Cancer	Hemorrhagic gastroenteritis (HGE) or stress colitis (acute)	Gastrointestinal	1	2.54386	2.54322	0.8335	1
Unknown cancer	Cancer	Other allergies	Gastrointestinal	3	1.22436	1.22421	0.0542664	1
Unknown cancer	Cancer	Other gastrointestinal condition	Gastrointestinal	2	4.15928	4.15769	0.855193	1
Unknown cancer	Cancer	Pancreatitis	Liver/Pancreas	6	5.30265	5.29915	0.38097	1
Unknown cancer	Cancer	Other liver condition	Liver/Pancreas	1	1.94655	1.94598	0.751284	1
Unknown cancer	Cancer	Chronic kidney disease	Kidney/Urinary	1	1.22192	1.22168	0.579565	1
Unknown cancer	Cancer	Urinary crystals or stones in bladder or urethra	Kidney/Urinary	6	4.66212	4.6591	0.267688	1
Unknown cancer	Cancer	Urinary incontinence	Kidney/Urinary	8	7.68617	7.66826	0.454884	1
Unknown cancer	Cancer	Urinary tract infection (chronic or recurrent)	Kidney/Urinary	12	8.16562	8.15365	0.0896647	1
Unknown cancer	Cancer	Other kidney condition	Kidney/Urinary	3	1.89536	1.89495	0.211143	1
Unknown cancer	Cancer	Cryptorchid	Reproductive	2	0.74823	0.748092	0.0739117	1
Unknown cancer	Cancer	Recessed vulva	Reproductive	2	1.46322	1.46234	0.328563	1
Unknown cancer	Cancer	Other reproductive condition	Reproductive	2	1.03588	1.03575	0.171734	1
Unknown cancer	Cancer	Cruciate ligament rupture	Bone/Orthopedic	14	13.2397	13.1962	0.417113	1
Unknown cancer	Cancer	Elbow dysplasia	Bone/Orthopedic	2	2.2091	2.20803	0.555954	1
Unknown cancer	Cancer	Hip dysplasia	Bone/Orthopedic	4	7.24071	7.2277	0.885981	1
Unknown cancer	Cancer	Lameness (chronic or recurrent)	Bone/Orthopedic	6	6.28531	6.27906	0.545326	1
Unknown cancer	Cancer	Osteoarthritis	Bone/Orthopedic	17	19.2449	19.1565	0.69599	1
Unknown cancer	Cancer	Patellar luxation	Bone/Orthopedic	6	5.99794	5.99059	0.499663	1
Unknown cancer	Cancer	Spondylosis	Bone/Orthopedic	1	1.40446	1.40408	0.633574	1
Unknown cancer	Cancer	Other orthopedic condition	Bone/Orthopedic	9	7.57841	7.57222	0.302714	1
Unknown cancer	Cancer	Intervertebral disk disease (IVDD)	Bone/Orthopedic	7	3.26518	3.26307	0.019341	1
Unknown cancer	Cancer	Seizures (including epilepsy)	Brain/Neurologic	4	6.46292	6.45844	0.833762	1
Unknown cancer	Cancer	Other neurologic condition	Brain/Neurologic	6	2.30854	2.30792	0.00755153	1
Unknown cancer	Cancer	Addison's disease (hypoadrenocorticism; low adrenal function)	Endocrine	1	1.02722	1.02708	0.510714	1
Unknown cancer	Cancer	Hypothyroidism (low thyroid function)	Endocrine	3	6.263	6.25479	0.904003	1
Unknown cancer	Cancer	Other congenital disorder	Other congenital disorder	1	1.86865	1.86828	0.737452	1
Unknown cancer	Cancer	Anaplasmosis	Infection/Parasites	3	3.68933	3.68757	0.640191	1
Unknown cancer	Cancer	Bordetella and/or parainfluenza (kennel cough)	Infection/Parasites	12	12.4429	12.4279	0.549987	1
Unknown cancer	Cancer	Coccidia	Infection/Parasites	2	3.19953	3.19851	0.748798	1
Unknown cancer	Cancer	Dermatophytosis (ringworm)	Infection/Parasites	0	0.776101	0.776043	0.810841	1
Unknown cancer	Cancer	Ehrlichiosis	Infection/Parasites	2	2.48213	2.4814	0.620223	1
Unknown cancer	Cancer	Gastrointestinal parasites	Infection/Parasites	5	4.72604	4.72385	0.449847	1
Unknown cancer	Cancer	Giardia	Infection/Parasites	13	16.199	16.1751	0.786815	1
Unknown cancer	Cancer	Heartworm infection	Infection/Parasites	7	5.15878	5.15553	0.208711	1
Unknown cancer	Cancer	Hookworms	Infection/Parasites	6	6.49041	6.48642	0.576347	1
Unknown cancer	Cancer	Lyme disease	Infection/Parasites	8	8.26787	8.25921	0.537131	1
Unknown cancer	Cancer	Parvovirus	Infection/Parasites	1	2.25768	2.25706	0.798743	1
Unknown cancer	Cancer	Roundworms	Infection/Parasites	8	7.03346	7.02815	0.357711	1
Unknown cancer	Cancer	Tapeworms	Infection/Parasites	3	7.83241	7.82593	0.957953	1
Unknown cancer	Cancer	Whipworms	Infection/Parasites	2	2.74734	2.74648	0.673988	1
Unknown cancer	Cancer	Other infectious disease	Infection/Parasites	6	3.30079	3.29969	0.0686483	1
Unknown cancer	Cancer	Chocolate	Toxin Consumption	13	13.3378	13.3194	0.536872	1
Unknown cancer	Cancer	Grapes or raisins	Toxin Consumption	4	4.91711	4.91475	0.660447	1
Unknown cancer	Cancer	Ingestion of human medications	Toxin Consumption	2	3.75278	3.75145	0.817255	1
Unknown cancer	Cancer	Ingestion of recreational drugs	Toxin Consumption	0	2.08669	2.08632	0.925725	1
Unknown cancer	Cancer	Mouse or rat bait/poison (Warfarin)	Toxin Consumption	0	1.34251	1.34231	0.876722	1
Unknown cancer	Cancer	Mouse or rat bait/poison (Other/Unknown)	Toxin Consumption	2	2.0069	2.00639	0.501942	1
Unknown cancer	Cancer	Overdose of medications prescribed to the dog	Toxin Consumption	1	1.20698	1.2068	0.574723	1
Unknown cancer	Cancer	Other ToxinConsumption	Toxin Consumption	10	5.59976	5.59678	0.0314445	1
Unknown cancer	Cancer	Dog bite	Trauma	27	32.3529	32.2385	0.827099	1
Unknown cancer	Cancer	Bite wound from another animal	Trauma	2	3.63735	3.63587	0.804744	1
Unknown cancer	Cancer	Fall from height	Trauma	3	2.94741	2.94652	0.48778	1
Unknown cancer	Cancer	Fractured bone		190	194.024	190.297	0.614737	1
Unknown cancer	Cancer	Head trauma due to any cause	Trauma	3	1.61657	1.61632	0.138263	1
Unknown cancer	Cancer	Hit by car or other vehicle	Trauma	5	4.82136	4.81858	0.467569	1
Unknown cancer	Cancer	Kicked by horse or other large animal	Trauma	2	1.08163	1.08149	0.188592	1
Unknown cancer	Cancer	Laceration	Trauma	4	11.5072	11.4902	0.98661	1
Unknown cancer	Cancer	Penetrating wound (such as a stick)	Trauma	4	5.30645	5.30273	0.714758	1
Unknown cancer	Cancer	Snakebite	Trauma	2	1.97694	1.97635	0.493457	1
Unknown cancer	Cancer	Tail injury	Trauma	4	4.68565	4.68166	0.624335	1
Unknown cancer	Cancer	Torn or broken toenail	Trauma	12	16.512	16.4823	0.866798	1
Unknown cancer	Cancer	Other trauma	Trauma	12	15.0886	15.0646	0.786915	1
Unknown cancer	Cancer	Other Immune	Immune-mediated	4	1.3187	1.31848	0.00976873	1
Blindness	Eye	Keratoconjunctivitis sicca (KCS)	Eye	6	2.15558	2.15419	0.00440529	1
Blindness	Eye	Third eyelid prolapse (cherry eye)	Eye	1	1.09916	1.09901	0.537681	1
Blindness	Eye	Conjunctivitis	Eye	2	3.48949	3.48835	0.787418	1
Blindness	Eye	Corneal ulcer	Eye	4	2.13934	2.13807	0.101598	1
Blindness	Eye	Entropion (eyelid rolled in)	Eye	2	0.617216	0.617179	0.0391915	1
Blindness	Eye	Nuclear sclerosis	Eye	2	1.42547	1.42462	0.315131	1
Blindness	Eye	Ear Infection	Ear/Nose/Throat	11	9.5486	9.53936	0.319205	1
Blindness	Eye	Ear Mites	Ear/Nose/Throat	3	1.51315	1.51291	0.113367	1
Blindness	Eye	Hematoma	Ear/Nose/Throat	2	0.818069	0.817973	0.0956335	1
Blindness	Eye	Rhinitis	Ear/Nose/Throat	1	0.540224	0.540176	0.265797	1
Blindness	Eye	Other ear condition	Ear/Nose/Throat	3	1.5331	1.53283	0.118043	1
Blindness	Eye	Dental calculus (yellow build-up on teeth)	Mouth/Dental/Oral	28	30.6147	30.4431	0.682209	1
Blindness	Eye	Extracted teeth	Mouth/Dental/Oral	32	31.4889	31.2556	0.463579	1
Blindness	Eye	Fractured teeth	Mouth/Dental/Oral	15	12.2094	12.188	0.212048	1
Blindness	Eye	Gingivitis (red, puffy gums)	Mouth/Dental/Oral	5	6.53977	6.53072	0.726587	1
Blindness	Eye	Overbite	Mouth/Dental/Oral	0	0.656001	0.655933	0.791025	1
Blindness	Eye	Retained deciduous (baby) teeth	Mouth/Dental/Oral	1	1.58121	1.58051	0.678071	1
Blindness	Eye	Underbite	Mouth/Dental/Oral	3	2.52343	2.52229	0.382061	1
Blindness	Eye	Other oral condition	Mouth/Dental/Oral	4	2.80938	2.80811	0.238695	1
Blindness	Eye	Umbilical hernia	Skin	0	0.66693	0.666875	0.792948	1
Blindness	Eye	Alopecia (hair loss)	Skin	3	2.17519	2.17459	0.287969	1
Blindness	Eye	Atopic dermatitis (atopy)	Skin	2	4.13202	4.13029	0.852925	1
Blindness	Eye	Chronic or recurrent hot spots	Skin	3	4.54513	4.54271	0.765759	1
Blindness	Eye	Chronic or recurrent skin infections	Skin	2	2.47664	2.47589	0.619023	1
Blindness	Eye	Contact dermatitis	Skin	2	2.11004	2.10959	0.530195	1
Blindness	Eye	Flea allergy dermatitis	Skin	2	2.46831	2.4674	0.617199	1
Blindness	Eye	Fleas	Skin	1	5.00008	4.99657	0.963233	1
Blindness	Eye	Food or medicine allergies that affect the skin	Skin	7	4.41181	4.40991	0.108884	1
Blindness	Eye	Lick granuloma	Skin	2	1.52099	1.52063	0.348842	1
Blindness	Eye	Non-specific dermatosis	Skin	1	1.7425	1.74219	0.713123	1
Blindness	Eye	Pruritis (itchy skin)	Skin	7	6.30022	6.29628	0.390168	1
Blindness	Eye	Pyoderma or bacterial dermatitis	Skin	3	1.12477	1.12465	0.0385086	1
Blindness	Eye	Sarcoptic mange	Skin	3	0.722803	0.722736	0.00369634	1
Blindness	Eye	Seasonal allergies	Skin	13	10.3202	10.3096	0.201973	1
Blindness	Eye	Sebaceous cysts	Skin	5	5.75284	5.74752	0.623248	1
Blindness	Eye	Systemic demodectic mange	Skin	0	0.705604	0.705555	0.799554	1
Blindness	Eye	Ticks	Skin	0	4.21202	4.2098	0.979957	1
Blindness	Eye	Other skin condition	Skin	6	4.20483	4.20289	0.190609	1
Blindness	Eye	Murmur	Cardiac	7	8.65448	8.63574	0.713283	1
Blindness	Eye	Arrhythmia	Cardiac	1	0.608654	0.608598	0.307959	1
Blindness	Eye	Cardiomyopathy	Cardiac	2	0.600651	0.600583	0.0354846	1
Blindness	Eye	Valve disease	Cardiac	3	0.993579	0.993222	0.0220439	1
Blindness	Eye	Other Cardiac	Cardiac	0	0.715258	0.715125	0.80117	1
Blindness	Eye	Chronic or recurrent cough	Respiratory	3	1.52637	1.52576	0.116432	1
Blindness	Eye	Pneumonia	Respiratory	1	0.773922	0.773866	0.398591	1
Blindness	Eye	Tracheal collapse	Respiratory	3	1.42565	1.42439	0.0935631	1
Blindness	Eye	Other respiratory condition	Respiratory	1	0.748898	0.748789	0.385838	1
Blindness	Eye	Anal sac impaction	Gastrointestinal	4	4.09376	4.09156	0.518486	1
Blindness	Eye	Bilious vomiting syndrome	Gastrointestinal	0	0.520802	0.520775	0.764756	1
Blindness	Eye	Chronic or recurrent diarrhea	Gastrointestinal	2	3.42555	3.42435	0.779457	1
Blindness	Eye	Chronic or recurrent vomiting	Gastrointestinal	3	1.85322	1.85279	0.199755	1
Blindness	Eye	Food or medicine allergies	Gastrointestinal	4	3.14301	3.14205	0.314382	1
Blindness	Eye	Foreign body ingestion or blockage	Gastrointestinal	1	3.28314	3.28213	0.89621	1
Blindness	Eye	Hemorrhagic gastroenteritis (HGE) or stress colitis (acute)	Gastrointestinal	1	1.54858	1.54825	0.670349	1
Blindness	Eye	Other allergies	Gastrointestinal	1	0.66146	0.661408	0.338606	1
Blindness	Eye	Other gastrointestinal condition	Gastrointestinal	0	2.34522	2.34461	0.937191	1
Blindness	Eye	Pancreatitis	Liver/Pancreas	7	3.44015	3.438	0.0274352	1
Blindness	Eye	Other liver condition	Liver/Pancreas	3	1.33076	1.33036	0.0739183	1
Blindness	Eye	Chronic kidney disease	Kidney/Urinary	2	0.687036	0.686934	0.0565803	1
Blindness	Eye	Urinary crystals or stones in bladder or urethra	Kidney/Urinary	3	3.30978	3.3075	0.567626	1
Blindness	Eye	Urinary incontinence	Kidney/Urinary	1	2.82538	2.82397	0.861312	1
Blindness	Eye	Urinary tract infection (chronic or recurrent)	Kidney/Urinary	3	3.65911	3.65702	0.634825	1
Blindness	Eye	Other kidney condition	Kidney/Urinary	0	1.03251	1.03237	0.845231	1
Blindness	Eye	Cryptorchid	Reproductive	0	0.507649	0.507576	0.761936	1
Blindness	Eye	Recessed vulva	Reproductive	0	0.479309	0.479274	0.75564	1
Blindness	Eye	Other reproductive condition	Reproductive	0	0.556078	0.55604	0.772085	1
Blindness	Eye	Cruciate ligament rupture	Bone/Orthopedic	4	4.90007	4.89725	0.657895	1
Blindness	Eye	Elbow dysplasia	Bone/Orthopedic	0	0.924927	0.924835	0.83192	1
Blindness	Eye	Hip dysplasia	Bone/Orthopedic	2	2.70956	2.7088	0.66681	1
Blindness	Eye	Lameness (chronic or recurrent)	Bone/Orthopedic	3	2.82782	2.82683	0.459216	1
Blindness	Eye	Osteoarthritis	Bone/Orthopedic	10	8.24879	8.23663	0.270869	1
Blindness	Eye	Patellar luxation	Bone/Orthopedic	5	5.7666	5.7579	0.625317	1
Blindness	Eye	Spondylosis	Bone/Orthopedic	3	0.676863	0.676776	0.00237201	1
Blindness	Eye	Other orthopedic condition	Bone/Orthopedic	5	4.13411	4.13195	0.335063	1
Blindness	Eye	Intervertebral disk disease (IVDD)	Bone/Orthopedic	2	2.7597	2.75713	0.676353	1
Blindness	Eye	Seizures (including epilepsy)	Brain/Neurologic	6	3.88743	3.88517	0.141909	1
Blindness	Eye	Other neurologic condition	Brain/Neurologic	0	1.35475	1.35445	0.877801	1
Blindness	Eye	Addison's disease (hypoadrenocorticism; low adrenal function)	Endocrine	2	0.496835	0.496802	0.0164776	1
Blindness	Eye	Cushing's disease (hyperadrenocorticism; excess adrenal function)	Endocrine	0	0.842239	0.842009	0.820654	1
Blindness	Eye	Hypothyroidism (low thyroid function)	Endocrine	1	2.84843	2.84712	0.863345	1
Blindness	Eye	Other congenital disorder	Other congenital disorder	2	1.06922	1.06906	0.184002	1
Blindness	Eye	Anaplasmosis	Infection/Parasites	2	1.80637	1.80597	0.442718	1
Blindness	Eye	Bordetella and/or parainfluenza (kennel cough)	Infection/Parasites	4	6.03544	6.0323	0.796373	1
Blindness	Eye	Coccidia	Infection/Parasites	0	1.59747	1.59725	0.896885	1
Blindness	Eye	Dermatophytosis (ringworm)	Infection/Parasites	0	0.387843	0.387829	0.733286	1
Blindness	Eye	Ehrlichiosis	Infection/Parasites	0	1.11418	1.11407	0.854424	1
Blindness	Eye	Gastrointestinal parasites	Infection/Parasites	6	2.30069	2.30022	0.00736113	1
Blindness	Eye	Giardia	Infection/Parasites	8	8.01433	8.0091	0.50202	1
Blindness	Eye	Heartworm infection	Infection/Parasites	4	2.33626	2.3357	0.138161	1
Blindness	Eye	Hookworms	Infection/Parasites	2	3.15197	3.15113	0.741813	1
Blindness	Eye	Lyme disease	Infection/Parasites	3	4.12997	4.12778	0.710953	1
Blindness	Eye	Parvovirus	Infection/Parasites	0	1.00022	1.00013	0.841383	1
Blindness	Eye	Roundworms	Infection/Parasites	5	3.24055	3.23967	0.164155	1
Blindness	Eye	Tapeworms	Infection/Parasites	3	3.85972	3.85824	0.669193	1
Blindness	Eye	Whipworms	Infection/Parasites	0	1.23479	1.23466	0.866775	1
Blindness	Eye	Other infectious disease	Infection/Parasites	0	1.59761	1.59738	0.896896	1
Blindness	Eye	Chocolate	Toxin Consumption	2	7.70795	7.70033	0.980155	1
Blindness	Eye	Grapes or raisins	Toxin Consumption	0	2.60955	2.60882	0.946914	1
Blindness	Eye	Ingestion of human medications	Toxin Consumption	2	2.01943	2.01901	0.505455	1
Blindness	Eye	Ingestion of recreational drugs	Toxin Consumption	2	1.17212	1.17199	0.222218	1
Blindness	Eye	Mouse or rat bait/poison (Warfarin)	Toxin Consumption	0	0.678451	0.678398	0.794949	1
Blindness	Eye	Mouse or rat bait/poison (Other/Unknown)	Toxin Consumption	1	0.995619	0.995492	0.498248	1
Blindness	Eye	Overdose of medications prescribed to the dog	Toxin Consumption	1	0.545345	0.545316	0.269051	1
Blindness	Eye	Other ToxinConsumption	Toxin Consumption	3	3.13705	3.13592	0.530844	1
Blindness	Eye	Dog bite	Trauma	15	16.2913	16.2624	0.625597	1
Blindness	Eye	Bite wound from another animal	Trauma	2	2.00007	1.99954	0.50002	1
Blindness	Eye	Fall from height	Trauma	2	1.71744	1.71704	0.414636	1
Blindness	Eye	Fractured bone		117	102.443	101.318	0.0740645	1
Blindness	Eye	Head trauma due to any cause	Trauma	3	0.986161	0.986024	0.021277	1
Blindness	Eye	Hit by car or other vehicle	Trauma	2	2.49839	2.49759	0.623756	1
Blindness	Eye	Kicked by horse or other large animal	Trauma	0	0.539748	0.539715	0.768738	1
Blindness	Eye	Laceration	Trauma	4	5.09943	5.09703	0.686863	1
Blindness	Eye	Penetrating wound (such as a stick)	Trauma	2	2.32876	2.32825	0.585294	1
Blindness	Eye	Snakebite	Trauma	0	0.891455	0.891361	0.827471	1
Blindness	Eye	Tail injury	Trauma	2	1.84388	1.84355	0.45423	1
Blindness	Eye	Torn or broken toenail	Trauma	5	8.15656	8.14965	0.865576	1
Blindness	Eye	Other trauma	Trauma	13	7.72403	7.7176	0.0287719	1
Blindness	Eye	Other Immune	Immune-mediated	3	0.659244	0.659191	0.0019693	1
Cataracts	Eye	Keratoconjunctivitis sicca (KCS)	Eye	17	7.62303	7.60076	0.00033544	1
Cataracts	Eye	Third eyelid prolapse (cherry eye)	Eye	3	3.30997	3.30799	0.567664	1
Cataracts	Eye	Conjunctivitis	Eye	13	10.4396	10.425	0.213893	1
Cataracts	Eye	Corneal ulcer	Eye	10	7.14785	7.1299	0.142727	1
Cataracts	Eye	Entropion (eyelid rolled in)	Eye	3	1.84892	1.84842	0.198596	1
Cataracts	Eye	Nuclear sclerosis	Eye	1	5.98616	5.96912	0.979367	1
Cataracts	Eye	Ear Infection	Ear/Nose/Throat	35	30.8783	30.7387	0.228615	1
Cataracts	Eye	Ear Mites	Ear/Nose/Throat	5	4.97199	4.96817	0.494986	1
Cataracts	Eye	Hearing loss (incompletely deaf)	Ear/Nose/Throat	16	6.87124	6.83984	0.00024105	1
Cataracts	Eye	Hematoma	Ear/Nose/Throat	4	2.92118	2.91959	0.263897	1
Cataracts	Eye	Rhinitis	Ear/Nose/Throat	1	1.76477	1.76406	0.717625	1
Cataracts	Eye	Other ear condition	Ear/Nose/Throat	2	5.00672	5.00253	0.910575	1
Cataracts	Eye	Dental calculus (yellow build-up on teeth)	Mouth/Dental/Oral	130	105.41	102.692	0.00762243	1
Cataracts	Eye	Extracted teeth	Mouth/Dental/Oral	112	111.972	108.167	0.498943	1
Cataracts	Eye	Fractured teeth	Mouth/Dental/Oral	37	42.8798	42.5149	0.816408	1
Cataracts	Eye	Gingivitis (red, puffy gums)	Mouth/Dental/Oral	17	22.8816	22.7374	0.891297	1
Cataracts	Eye	Overbite	Mouth/Dental/Oral	0	2.07254	2.07158	0.925061	1
Cataracts	Eye	Retained deciduous (baby) teeth	Mouth/Dental/Oral	3	4.28265	4.27627	0.732457	1
Cataracts	Eye	Underbite	Mouth/Dental/Oral	4	8.01149	7.99519	0.922007	1
Cataracts	Eye	Other oral condition	Mouth/Dental/Oral	15	9.27874	9.26053	0.0300494	1
Cataracts	Eye	Umbilical hernia	Skin	2	1.81823	1.81774	0.446375	1
Cataracts	Eye	Alopecia (hair loss)	Skin	9	7.31545	7.30592	0.266568	1
Cataracts	Eye	Atopic dermatitis (atopy)	Skin	10	13.1889	13.1633	0.810283	1
Cataracts	Eye	Chronic or recurrent hot spots	Skin	25	15.4389	15.3999	0.00741683	1
Cataracts	Eye	Chronic or recurrent skin infections	Skin	13	8.29441	8.28263	0.0510197	1
Cataracts	Eye	Contact dermatitis	Skin	7	6.63111	6.62474	0.443019	1
Cataracts	Eye	Flea allergy dermatitis	Skin	10	8.18673	8.17315	0.262956	1
Cataracts	Eye	Fleas	Skin	12	16.6287	16.5751	0.872216	1
Cataracts	Eye	Food or medicine allergies that affect the skin	Skin	20	13.8293	13.8021	0.0483599	1
Cataracts	Eye	Lick granuloma	Skin	7	5.37368	5.36825	0.241364	1
Cataracts	Eye	Non-specific dermatosis	Skin	5	5.79687	5.79187	0.629722	1
Cataracts	Eye	Pruritis (itchy skin)	Skin	29	19.5396	19.4839	0.0160464	1
Cataracts	Eye	Pyoderma or bacterial dermatitis	Skin	4	3.40588	3.40429	0.373725	1
Cataracts	Eye	Sarcoptic mange	Skin	2	2.47324	2.47209	0.618287	1
Cataracts	Eye	Seasonal allergies	Skin	40	33.1071	32.9463	0.114898	1
Cataracts	Eye	Sebaceous cysts	Skin	20	20.9464	20.8513	0.582098	1
Cataracts	Eye	Systemic demodectic mange	Skin	3	2.20506	2.20434	0.296179	1
Cataracts	Eye	Ticks	Skin	12	13.6539	13.623	0.672963	1
Cataracts	Eye	Other skin condition	Skin	10	13.8112	13.7812	0.847707	1
Cataracts	Eye	Murmur	Cardiac	28	30.2876	30.0065	0.661888	1
Cataracts	Eye	Arrhythmia	Cardiac	3	2.05473	2.05388	0.254761	1
Cataracts	Eye	Cardiomyopathy	Cardiac	5	2.28171	2.28045	0.0359261	1
Cataracts	Eye	Valve disease	Cardiac	6	3.47444	3.46979	0.087576	1
Cataracts	Eye	Other Cardiac	Cardiac	6	2.35603	2.35442	0.00877848	1
Cataracts	Eye	Chronic or recurrent cough	Respiratory	6	5.37193	5.36215	0.393106	1
Cataracts	Eye	Pneumonia	Respiratory	1	2.4483	2.44748	0.822716	1
Cataracts	Eye	Tracheal collapse	Respiratory	7	5.04367	5.0253	0.191415	1
Cataracts	Eye	Other respiratory condition	Respiratory	2	2.45	2.44864	0.613165	1
Cataracts	Eye	Anal sac impaction	Gastrointestinal	16	13.5388	13.5049	0.251514	1
Cataracts	Eye	Bilious vomiting syndrome	Gastrointestinal	2	1.56052	1.56017	0.362476	1
Cataracts	Eye	Chronic or recurrent diarrhea	Gastrointestinal	12	10.6411	10.6244	0.338378	1
Cataracts	Eye	Chronic or recurrent vomiting	Gastrointestinal	5	5.78923	5.78325	0.628614	1
Cataracts	Eye	Food or medicine allergies	Gastrointestinal	10	9.58893	9.57607	0.447161	1
Cataracts	Eye	Foreign body ingestion or blockage	Gastrointestinal	8	10.0954	10.0814	0.745354	1
Cataracts	Eye	Hemorrhagic gastroenteritis (HGE) or stress colitis (acute)	Gastrointestinal	6	4.91052	4.90614	0.311405	1
Cataracts	Eye	Other allergies	Gastrointestinal	4	2.05286	2.05216	0.0870375	1
Cataracts	Eye	Other gastrointestinal condition	Gastrointestinal	7	7.20392	7.1958	0.530297	1
Cataracts	Eye	Pancreatitis	Liver/Pancreas	11	11.9696	11.9343	0.610519	1
Cataracts	Eye	Other liver condition	Liver/Pancreas	7	4.789	4.78226	0.155997	1
Cataracts	Eye	Chronic kidney disease	Kidney/Urinary	4	2.6187	2.6168	0.196583	1
Cataracts	Eye	Urinary crystals or stones in bladder or urethra	Kidney/Urinary	9	11.1735	11.1401	0.742545	1
Cataracts	Eye	Urinary incontinence	Kidney/Urinary	7	10.2875	10.2607	0.847626	1
Cataracts	Eye	Urinary tract infection (chronic or recurrent)	Kidney/Urinary	16	12.6196	12.583	0.170301	1
Cataracts	Eye	Other kidney condition	Kidney/Urinary	3	3.42209	3.41995	0.590271	1
Cataracts	Eye	Cryptorchid	Reproductive	2	1.36212	1.36136	0.292292	1
Cataracts	Eye	Recessed vulva	Reproductive	1	1.49553	1.49503	0.65736	1
Cataracts	Eye	Other reproductive condition	Reproductive	2	1.5255	1.52511	0.350406	1
Cataracts	Eye	Cruciate ligament rupture	Bone/Orthopedic	16	17.8861	17.8318	0.672433	1
Cataracts	Eye	Elbow dysplasia	Bone/Orthopedic	2	2.85314	2.85197	0.693284	1
Cataracts	Eye	Hip dysplasia	Bone/Orthopedic	12	9.35079	9.3376	0.192982	1
Cataracts	Eye	Lameness (chronic or recurrent)	Bone/Orthopedic	7	9.96828	9.95096	0.826638	1
Cataracts	Eye	Osteoarthritis	Bone/Orthopedic	48	32.8786	32.6249	0.00405591	1
Cataracts	Eye	Patellar luxation	Bone/Orthopedic	14	18.3065	18.186	0.843718	1
Cataracts	Eye	Spondylosis	Bone/Orthopedic	4	2.46699	2.46565	0.16446	1
Cataracts	Eye	Other orthopedic condition	Bone/Orthopedic	10	13.88	13.8457	0.851467	1
Cataracts	Eye	Intervertebral disk disease (IVDD)	Bone/Orthopedic	8	9.84719	9.80769	0.722349	1
Cataracts	Eye	Seizures (including epilepsy)	Brain/Neurologic	16	12.9481	12.9136	0.197862	1
Cataracts	Eye	Other neurologic condition	Brain/Neurologic	4	4.47472	4.47052	0.588824	1
Cataracts	Eye	Addison's disease (hypoadrenocorticism; low adrenal function)	Endocrine	3	1.75926	1.75869	0.174743	1
Cataracts	Eye	Cushing's disease (hyperadrenocorticism; excess adrenal function)	Endocrine	5	3.52869	3.52381	0.216583	1
Cataracts	Eye	Hypothyroidism (low thyroid function)	Endocrine	9	10.4535	10.4308	0.673663	1
Cataracts	Eye	Other congenital disorder	Other congenital disorder	3	3.42521	3.42297	0.590887	1
Cataracts	Eye	Anaplasmosis	Infection/Parasites	6	5.82381	5.8184	0.470885	1
Cataracts	Eye	Bordetella and/or parainfluenza (kennel cough)	Infection/Parasites	13	18.3877	18.3445	0.895786	1
Cataracts	Eye	Coccidia	Infection/Parasites	5	4.52819	4.52562	0.412241	1
Cataracts	Eye	Dermatophytosis (ringworm)	Infection/Parasites	1	1.1672	1.16702	0.561501	1
Cataracts	Eye	Ehrlichiosis	Infection/Parasites	2	3.36852	3.36706	0.772108	1
Cataracts	Eye	Gastrointestinal parasites	Infection/Parasites	7	6.98091	6.97442	0.497117	1
Cataracts	Eye	Giardia	Infection/Parasites	17	23.1646	23.1014	0.900181	1
Cataracts	Eye	Heartworm infection	Infection/Parasites	9	7.60972	7.60067	0.30703	1
Cataracts	Eye	Hookworms	Infection/Parasites	11	9.5193	9.50794	0.315542	1
Cataracts	Eye	Lyme disease	Infection/Parasites	12	13.7331	13.7009	0.680183	1
Cataracts	Eye	Parvovirus	Infection/Parasites	3	3.05912	3.05782	0.513486	1
Cataracts	Eye	Roundworms	Infection/Parasites	17	9.78562	9.77389	0.01051	1
Cataracts	Eye	Tapeworms	Infection/Parasites	12	12.3157	12.2934	0.535871	1
Cataracts	Eye	Whipworms	Infection/Parasites	8	3.9104	3.90835	0.0192902	1
Cataracts	Eye	Other infectious disease	Infection/Parasites	3	4.99341	4.99002	0.813903	1
Cataracts	Eye	Chocolate	Toxin Consumption	26	25.6064	25.4854	0.468929	1
Cataracts	Eye	Grapes or raisins	Toxin Consumption	7	8.34974	8.33887	0.679896	1
Cataracts	Eye	Ingestion of human medications	Toxin Consumption	5	6.4012	6.39499	0.710242	1
Cataracts	Eye	Ingestion of recreational drugs	Toxin Consumption	5	3.56664	3.56479	0.223876	1
Cataracts	Eye	Mouse or rat bait/poison (Warfarin)	Toxin Consumption	1	2.26362	2.26277	0.799555	1
Cataracts	Eye	Mouse or rat bait/poison (Other/Unknown)	Toxin Consumption	3	3.51137	3.50913	0.607567	1
Cataracts	Eye	Overdose of medications prescribed to the dog	Toxin Consumption	0	1.7836	1.78312	0.909175	1
Cataracts	Eye	Other ToxinConsumption	Toxin Consumption	12	10.0012	9.98466	0.263513	1
Cataracts	Eye	Dog bite	Trauma	52	52.9295	52.4905	0.551043	1
Cataracts	Eye	Bite wound from another animal	Trauma	9	6.72538	6.717	0.190067	1
Cataracts	Eye	Fall from height	Trauma	6	5.47261	5.46713	0.410773	1
Cataracts	Eye	Fractured bone		371	326.702	310.211	0.0059495	1
Cataracts	Eye	Head trauma due to any cause	Trauma	1	3.07237	3.07066	0.881523	1
Cataracts	Eye	Hit by car or other vehicle	Trauma	4	8.41676	8.40374	0.936194	1
Cataracts	Eye	Kicked by horse or other large animal	Trauma	0	1.76164	1.76112	0.907822	1
Cataracts	Eye	Laceration	Trauma	16	16.1576	16.1224	0.515658	1
Cataracts	Eye	Penetrating wound (such as a stick)	Trauma	4	7.47147	7.46377	0.898078	1
Cataracts	Eye	Snakebite	Trauma	1	3.09881	3.0972	0.883484	1
Cataracts	Eye	Tail injury	Trauma	3	5.98481	5.97975	0.888882	1
Cataracts	Eye	Torn or broken toenail	Trauma	22	26.3957	26.2905	0.804359	1
Cataracts	Eye	Other trauma	Trauma	19	24.8706	24.7747	0.880891	1
Cataracts	Eye	Other Immune	Immune-mediated	3	2.10513	2.10439	0.268659	1
Keratoconjunctivitis sicca (KCS)	Eye	Third eyelid prolapse (cherry eye)	Eye	6	1.72579	1.72535	0.00056897	1
Keratoconjunctivitis sicca (KCS)	Eye	Conjunctivitis	Eye	13	5.46916	5.46594	0.00063838	1
Keratoconjunctivitis sicca (KCS)	Eye	Nuclear sclerosis	Eye	1	1.79236	1.79099	0.723099	1
Keratoconjunctivitis sicca (KCS)	Eye	Other eye condition	Eye	12	5.60433	5.59889	0.00343653	1
Keratoconjunctivitis sicca (KCS)	Eye	Deafness	Ear/Nose/Throat	7	2.16539	2.1641	0.00050735	1
Keratoconjunctivitis sicca (KCS)	Eye	Ear Mites	Ear/Nose/Throat	3	2.20174	2.2012	0.295275	1
Keratoconjunctivitis sicca (KCS)	Eye	Hearing loss (incompletely deaf)	Ear/Nose/Throat	8	2.39808	2.39377	0.00014689	1
Keratoconjunctivitis sicca (KCS)	Eye	Hematoma	Ear/Nose/Throat	2	1.15959	1.15938	0.217545	1
Keratoconjunctivitis sicca (KCS)	Eye	Rhinitis	Ear/Nose/Throat	2	0.855937	0.855798	0.108099	1
Keratoconjunctivitis sicca (KCS)	Eye	Other ear condition	Ear/Nose/Throat	6	2.36273	2.36198	0.00897448	1
Keratoconjunctivitis sicca (KCS)	Eye	Dental calculus (yellow build-up on teeth)	Mouth/Dental/Oral	44	45.59	45.1589	0.59352	1
Keratoconjunctivitis sicca (KCS)	Eye	Extracted teeth	Mouth/Dental/Oral	56	47.4231	46.8113	0.104996	1
Keratoconjunctivitis sicca (KCS)	Eye	Fractured teeth	Mouth/Dental/Oral	16	17.6178	17.5685	0.650238	1
Keratoconjunctivitis sicca (KCS)	Eye	Gingivitis (red, puffy gums)	Mouth/Dental/Oral	10	9.80494	9.78187	0.475135	1
Keratoconjunctivitis sicca (KCS)	Eye	Overbite	Mouth/Dental/Oral	0	1.0822	1.08198	0.850922	1
Keratoconjunctivitis sicca (KCS)	Eye	Retained deciduous (baby) teeth	Mouth/Dental/Oral	3	2.77484	2.77248	0.446217	1
Keratoconjunctivitis sicca (KCS)	Eye	Underbite	Mouth/Dental/Oral	8	3.50709	3.50502	0.0082011	1
Keratoconjunctivitis sicca (KCS)	Eye	Other oral condition	Mouth/Dental/Oral	5	4.34486	4.34148	0.376599	1
Keratoconjunctivitis sicca (KCS)	Eye	Umbilical hernia	Skin	1	1.09803	1.09787	0.53727	1
Keratoconjunctivitis sicca (KCS)	Eye	Alopecia (hair loss)	Skin	9	3.41242	3.41071	0.001241	1
Keratoconjunctivitis sicca (KCS)	Eye	Atopic dermatitis (atopy)	Skin	12	6.20654	6.20221	0.0100014	1
Keratoconjunctivitis sicca (KCS)	Eye	Chronic or recurrent hot spots	Skin	14	6.6377	6.63211	0.00212607	1
Keratoconjunctivitis sicca (KCS)	Eye	Chronic or recurrent skin infections	Skin	7	3.72994	3.72804	0.045169	1
Keratoconjunctivitis sicca (KCS)	Eye	Contact dermatitis	Skin	4	3.26896	3.26773	0.342957	1
Keratoconjunctivitis sicca (KCS)	Eye	Flea allergy dermatitis	Skin	3	3.29904	3.29753	0.565401	1
Keratoconjunctivitis sicca (KCS)	Eye	Fleas	Skin	5	6.68133	6.67546	0.742395	1
Keratoconjunctivitis sicca (KCS)	Eye	Lick granuloma	Skin	0	2.07093	2.07031	0.924966	1
Keratoconjunctivitis sicca (KCS)	Eye	Non-specific dermatosis	Skin	3	2.56207	2.56134	0.392182	1
Keratoconjunctivitis sicca (KCS)	Eye	Pruritis (itchy skin)	Skin	19	9.25426	9.24515	0.0006748	1
Keratoconjunctivitis sicca (KCS)	Eye	Pyoderma or bacterial dermatitis	Skin	4	1.85111	1.85073	0.057101	1
Keratoconjunctivitis sicca (KCS)	Eye	Sarcoptic mange	Skin	1	0.933973	0.933877	0.472764	1
Keratoconjunctivitis sicca (KCS)	Eye	Seasonal allergies	Skin	27	15.4506	15.4241	0.00163703	1
Keratoconjunctivitis sicca (KCS)	Eye	Sebaceous cysts	Skin	7	8.75159	8.737	0.723271	1
Keratoconjunctivitis sicca (KCS)	Eye	Systemic demodectic mange	Skin	0	0.907578	0.907511	0.82963	1
Keratoconjunctivitis sicca (KCS)	Eye	Ticks	Skin	4	5.79792	5.79393	0.772448	1
Keratoconjunctivitis sicca (KCS)	Eye	Other skin condition	Skin	11	6.22259	6.21793	0.0276898	1
Keratoconjunctivitis sicca (KCS)	Eye	Murmur	Cardiac	14	12.988	12.9412	0.38923	1
Keratoconjunctivitis sicca (KCS)	Eye	Arrhythmia	Cardiac	1	0.878857	0.878733	0.448587	1
Keratoconjunctivitis sicca (KCS)	Eye	Cardiomyopathy	Cardiac	1	0.922571	0.922381	0.467871	1
Keratoconjunctivitis sicca (KCS)	Eye	Valve disease	Cardiac	2	1.52636	1.52551	0.350682	1
Keratoconjunctivitis sicca (KCS)	Eye	Other Cardiac	Cardiac	4	1.14646	1.14613	0.0038445	1
Keratoconjunctivitis sicca (KCS)	Eye	Chronic or recurrent cough	Respiratory	3	2.21357	2.21215	0.298488	1
Keratoconjunctivitis sicca (KCS)	Eye	Pneumonia	Respiratory	1	1.20747	1.20731	0.574883	1
Keratoconjunctivitis sicca (KCS)	Eye	Tracheal collapse	Respiratory	4	2.01706	2.01444	0.0811894	1
Keratoconjunctivitis sicca (KCS)	Eye	Other respiratory condition	Respiratory	2	1.1187	1.11846	0.202331	1
Keratoconjunctivitis sicca (KCS)	Eye	Anal sac impaction	Gastrointestinal	10	6.13855	6.13298	0.0594691	1
Keratoconjunctivitis sicca (KCS)	Eye	Bilious vomiting syndrome	Gastrointestinal	0	0.786114	0.786046	0.812371	1
Keratoconjunctivitis sicca (KCS)	Eye	Chronic or recurrent diarrhea	Gastrointestinal	11	5.34043	5.33708	0.00714668	1
Keratoconjunctivitis sicca (KCS)	Eye	Chronic or recurrent vomiting	Gastrointestinal	7	2.94376	2.94249	0.00902356	1
Keratoconjunctivitis sicca (KCS)	Eye	Food or medicine allergies	Gastrointestinal	11	4.91553	4.91285	0.00302474	1
Keratoconjunctivitis sicca (KCS)	Eye	Foreign body ingestion or blockage	Gastrointestinal	8	5.04966	5.04696	0.0945445	1
Keratoconjunctivitis sicca (KCS)	Eye	Hemorrhagic gastroenteritis (HGE) or stress colitis (acute)	Gastrointestinal	0	2.31531	2.31453	0.935979	1
Keratoconjunctivitis sicca (KCS)	Eye	Other allergies	Gastrointestinal	4	1.1188	1.11863	0.00322343	1
Keratoconjunctivitis sicca (KCS)	Eye	Other gastrointestinal condition	Gastrointestinal	4	3.73865	3.73685	0.446227	1
Keratoconjunctivitis sicca (KCS)	Eye	Pancreatitis	Liver/Pancreas	10	5.45329	5.44683	0.0256976	1
Keratoconjunctivitis sicca (KCS)	Eye	Other liver condition	Liver/Pancreas	1	2.07777	2.0766	0.772742	1
Keratoconjunctivitis sicca (KCS)	Eye	Chronic kidney disease	Kidney/Urinary	1	1.10251	1.10219	0.538891	1
Keratoconjunctivitis sicca (KCS)	Eye	Urinary crystals or stones in bladder or urethra	Kidney/Urinary	8	5.14965	5.14336	0.104409	1
Keratoconjunctivitis sicca (KCS)	Eye	Urinary incontinence	Kidney/Urinary	3	4.63646	4.63196	0.776482	1
Keratoconjunctivitis sicca (KCS)	Eye	Urinary tract infection (chronic or recurrent)	Kidney/Urinary	9	5.96152	5.95468	0.106536	1
Keratoconjunctivitis sicca (KCS)	Eye	Other kidney condition	Kidney/Urinary	2	1.64621	1.64579	0.391359	1
Keratoconjunctivitis sicca (KCS)	Eye	Cryptorchid	Reproductive	0	0.938693	0.938417	0.833728	1
Keratoconjunctivitis sicca (KCS)	Eye	Recessed vulva	Reproductive	2	0.846404	0.846274	0.104921	1
Keratoconjunctivitis sicca (KCS)	Eye	Other reproductive condition	Reproductive	2	1.02985	1.0297	0.169523	1
Keratoconjunctivitis sicca (KCS)	Eye	Cruciate ligament rupture	Bone/Orthopedic	4	7.00119	6.99498	0.87176	1
Keratoconjunctivitis sicca (KCS)	Eye	Elbow dysplasia	Bone/Orthopedic	1	1.44246	1.44223	0.643725	1
Keratoconjunctivitis sicca (KCS)	Eye	Hip dysplasia	Bone/Orthopedic	9	4.01878	4.01691	0.00647097	1
Keratoconjunctivitis sicca (KCS)	Eye	Lameness (chronic or recurrent)	Bone/Orthopedic	3	4.07559	4.07334	0.702959	1
Keratoconjunctivitis sicca (KCS)	Eye	Osteoarthritis	Bone/Orthopedic	18	11.6407	11.6133	0.0310155	1
Keratoconjunctivitis sicca (KCS)	Eye	Patellar luxation	Bone/Orthopedic	10	8.8447	8.82205	0.348651	1
Keratoconjunctivitis sicca (KCS)	Eye	Spondylosis	Bone/Orthopedic	1	0.982194	0.982007	0.492832	1
Keratoconjunctivitis sicca (KCS)	Eye	Other orthopedic condition	Bone/Orthopedic	5	6.0721	6.06699	0.668313	1
Keratoconjunctivitis sicca (KCS)	Eye	Intervertebral disk disease (IVDD)	Bone/Orthopedic	6	4.3623	4.35507	0.216297	1
Keratoconjunctivitis sicca (KCS)	Eye	Seizures (including epilepsy)	Brain/Neurologic	5	5.84368	5.83798	0.636522	1
Keratoconjunctivitis sicca (KCS)	Eye	Other neurologic condition	Brain/Neurologic	4	2.12809	2.12728	0.0996706	1
Keratoconjunctivitis sicca (KCS)	Eye	Addison's disease (hypoadrenocorticism; low adrenal function)	Endocrine	1	0.668349	0.668291	0.342484	1
Keratoconjunctivitis sicca (KCS)	Eye	Cushing's disease (hyperadrenocorticism; excess adrenal function)	Endocrine	2	1.14618	1.1457	0.212528	1
Keratoconjunctivitis sicca (KCS)	Eye	Hypothyroidism (low thyroid function)	Endocrine	4	4.03066	4.02782	0.506094	1
Keratoconjunctivitis sicca (KCS)	Eye	Other congenital disorder	Other congenital disorder	5	1.79319	1.79267	0.00830797	1
Keratoconjunctivitis sicca (KCS)	Eye	Anaplasmosis	Infection/Parasites	3	2.57395	2.57314	0.395272	1
Keratoconjunctivitis sicca (KCS)	Eye	Bordetella and/or parainfluenza (kennel cough)	Infection/Parasites	6	8.82483	8.81776	0.829271	1
Keratoconjunctivitis sicca (KCS)	Eye	Coccidia	Infection/Parasites	6	2.72253	2.72173	0.0234819	1
Keratoconjunctivitis sicca (KCS)	Eye	Dermatophytosis (ringworm)	Infection/Parasites	2	0.516728	0.516706	0.0195338	1
Keratoconjunctivitis sicca (KCS)	Eye	Ehrlichiosis	Infection/Parasites	0	1.5207	1.52052	0.891258	1
Keratoconjunctivitis sicca (KCS)	Eye	Gastrointestinal parasites	Infection/Parasites	1	3.13276	3.13195	0.885924	1
Keratoconjunctivitis sicca (KCS)	Eye	Giardia	Infection/Parasites	12	12.7267	12.7112	0.580758	1
Keratoconjunctivitis sicca (KCS)	Eye	Heartworm infection	Infection/Parasites	1	2.97442	2.97367	0.873889	1
Keratoconjunctivitis sicca (KCS)	Eye	Hookworms	Infection/Parasites	5	4.81635	4.81415	0.466648	1
Keratoconjunctivitis sicca (KCS)	Eye	Lyme disease	Infection/Parasites	4	5.80999	5.80567	0.773731	1
Keratoconjunctivitis sicca (KCS)	Eye	Parvovirus	Infection/Parasites	3	1.28792	1.28779	0.065688	1
Keratoconjunctivitis sicca (KCS)	Eye	Roundworms	Infection/Parasites	3	4.76304	4.76103	0.790455	1
Keratoconjunctivitis sicca (KCS)	Eye	Tapeworms	Infection/Parasites	5	5.3874	5.38453	0.566295	1
Keratoconjunctivitis sicca (KCS)	Eye	Whipworms	Infection/Parasites	2	1.75301	1.75273	0.426001	1
Keratoconjunctivitis sicca (KCS)	Eye	Other infectious disease	Infection/Parasites	0	2.28235	2.28186	0.934593	1
Keratoconjunctivitis sicca (KCS)	Eye	Chocolate	Toxin Consumption	9	11.0178	11.0014	0.728522	1
Keratoconjunctivitis sicca (KCS)	Eye	Grapes or raisins	Toxin Consumption	8	3.96069	3.9588	0.0211712	1
Keratoconjunctivitis sicca (KCS)	Eye	Ingestion of human medications	Toxin Consumption	0	2.97855	2.97756	0.957838	1
Keratoconjunctivitis sicca (KCS)	Eye	Ingestion of recreational drugs	Toxin Consumption	0	1.84149	1.8411	0.912635	1
Keratoconjunctivitis sicca (KCS)	Eye	Mouse or rat bait/poison (Warfarin)	Toxin Consumption	1	1.02508	1.02494	0.509882	1
Keratoconjunctivitis sicca (KCS)	Eye	Mouse or rat bait/poison (Other/Unknown)	Toxin Consumption	1	1.44382	1.44353	0.644085	1
Keratoconjunctivitis sicca (KCS)	Eye	Overdose of medications prescribed to the dog	Toxin Consumption	0	0.763192	0.763136	0.808843	1
Keratoconjunctivitis sicca (KCS)	Eye	Other ToxinConsumption	Toxin Consumption	7	4.91626	4.91302	0.173585	1
Keratoconjunctivitis sicca (KCS)	Eye	Dog bite	Trauma	15	23.0965	23.0369	0.954188	1
Keratoconjunctivitis sicca (KCS)	Eye	Bite wound from another animal	Trauma	3	2.81776	2.81667	0.456766	1
Keratoconjunctivitis sicca (KCS)	Eye	Fall from height	Trauma	5	2.6811	2.68001	0.0783155	1
Keratoconjunctivitis sicca (KCS)	Eye	Fractured bone		177	155.095	152.201	0.037903	1
Keratoconjunctivitis sicca (KCS)	Eye	Head trauma due to any cause	Trauma	2	1.49157	1.49124	0.338577	1
Keratoconjunctivitis sicca (KCS)	Eye	Hit by car or other vehicle	Trauma	3	3.24422	3.24301	0.553936	1
Keratoconjunctivitis sicca (KCS)	Eye	Kicked by horse or other large animal	Trauma	0	0.752257	0.752192	0.807129	1
Keratoconjunctivitis sicca (KCS)	Eye	Laceration	Trauma	3	7.31637	7.31128	0.944792	1
Keratoconjunctivitis sicca (KCS)	Eye	Penetrating wound (such as a stick)	Trauma	0	3.50327	3.502	0.9694	1
Keratoconjunctivitis sicca (KCS)	Eye	Snakebite	Trauma	0	1.24462	1.24444	0.867727	1
Keratoconjunctivitis sicca (KCS)	Eye	Tail injury	Trauma	1	2.42645	2.42594	0.820122	1
Keratoconjunctivitis sicca (KCS)	Eye	Torn or broken toenail	Trauma	12	11.7372	11.7222	0.469406	1
Keratoconjunctivitis sicca (KCS)	Eye	Other trauma	Trauma	8	11.4948	11.4792	0.848847	1
Keratoconjunctivitis sicca (KCS)	Eye	Other Immune	Immune-mediated	3	1.05692	1.05676	0.029367	1
Third eyelid prolapse (cherry eye)	Eye	Conjunctivitis	Eye	3	4.8045	4.80271	0.794862	1
Third eyelid prolapse (cherry eye)	Eye	Nuclear sclerosis	Eye	2	0.780519	0.780361	0.0837208	1
Third eyelid prolapse (cherry eye)	Eye	Other eye condition	Eye	8	3.4919	3.49093	0.00791499	1
Third eyelid prolapse (cherry eye)	Eye	Deafness	Ear/Nose/Throat	1	1.10594	1.1058	0.540122	1
Third eyelid prolapse (cherry eye)	Eye	Ear Infection	Ear/Nose/Throat	18	11.6701	11.6605	0.0318907	1
Third eyelid prolapse (cherry eye)	Eye	Ear Mites	Ear/Nose/Throat	1	1.83777	1.83753	0.731721	1
Third eyelid prolapse (cherry eye)	Eye	Hearing loss (incompletely deaf)	Ear/Nose/Throat	0	0.802839	0.802573	0.814917	1
Third eyelid prolapse (cherry eye)	Eye	Hematoma	Ear/Nose/Throat	1	0.743002	0.74296	0.382791	1
Third eyelid prolapse (cherry eye)	Eye	Rhinitis	Ear/Nose/Throat	2	0.608526	0.608488	0.037227	1
Third eyelid prolapse (cherry eye)	Eye	Other ear condition	Ear/Nose/Throat	3	1.82335	1.8231	0.191753	1
Third eyelid prolapse (cherry eye)	Eye	Dental calculus (yellow build-up on teeth)	Mouth/Dental/Oral	24	28.3826	28.303	0.794969	1
Third eyelid prolapse (cherry eye)	Eye	Extracted teeth	Mouth/Dental/Oral	27	25.9619	25.8746	0.419145	1
Third eyelid prolapse (cherry eye)	Eye	Fractured teeth	Mouth/Dental/Oral	8	11.6269	11.6168	0.856361	1
Third eyelid prolapse (cherry eye)	Eye	Gingivitis (red, puffy gums)	Mouth/Dental/Oral	7	5.6888	5.68536	0.291191	1
Third eyelid prolapse (cherry eye)	Eye	Overbite	Mouth/Dental/Oral	1	0.746056	0.746	0.384374	1
Third eyelid prolapse (cherry eye)	Eye	Retained deciduous (baby) teeth	Mouth/Dental/Oral	2	2.04656	2.04547	0.512984	1
Third eyelid prolapse (cherry eye)	Eye	Underbite	Mouth/Dental/Oral	9	3.09074	3.08941	0.00038693	1
Third eyelid prolapse (cherry eye)	Eye	Other oral condition	Mouth/Dental/Oral	3	2.8096	2.80893	0.454775	1
Third eyelid prolapse (cherry eye)	Eye	Umbilical hernia	Skin	0	0.967103	0.96697	0.837315	1
Third eyelid prolapse (cherry eye)	Eye	Alopecia (hair loss)	Skin	2	2.40385	2.40342	0.602759	1
Third eyelid prolapse (cherry eye)	Eye	Atopic dermatitis (atopy)	Skin	7	5.0795	5.0777	0.19703	1
Third eyelid prolapse (cherry eye)	Eye	Chronic or recurrent hot spots	Skin	4	4.84813	4.8465	0.649976	1
Third eyelid prolapse (cherry eye)	Eye	Chronic or recurrent skin infections	Skin	5	2.69637	2.69585	0.0803056	1
Third eyelid prolapse (cherry eye)	Eye	Contact dermatitis	Skin	2	2.66484	2.66433	0.65811	1
Third eyelid prolapse (cherry eye)	Eye	Flea allergy dermatitis	Skin	2	2.61229	2.6117	0.647609	1
Third eyelid prolapse (cherry eye)	Eye	Fleas	Skin	7	5.32656	5.32423	0.234153	1
Third eyelid prolapse (cherry eye)	Eye	Food or medicine allergies that affect the skin	Skin	6	5.72591	5.72352	0.454394	1
Third eyelid prolapse (cherry eye)	Eye	Lick granuloma	Skin	0	1.3575	1.35736	0.878026	1
Third eyelid prolapse (cherry eye)	Eye	Non-specific dermatosis	Skin	0	2.03001	2.02974	0.922904	1
Third eyelid prolapse (cherry eye)	Eye	Pruritis (itchy skin)	Skin	9	8.19039	8.18533	0.388596	1
Third eyelid prolapse (cherry eye)	Eye	Pyoderma or bacterial dermatitis	Skin	4	1.46701	1.46685	0.0182455	1
Third eyelid prolapse (cherry eye)	Eye	Sarcoptic mange	Skin	0	0.83396	0.833904	0.819443	1
Third eyelid prolapse (cherry eye)	Eye	Seasonal allergies	Skin	16	12.8335	12.8219	0.188263	1
Third eyelid prolapse (cherry eye)	Eye	Sebaceous cysts	Skin	7	5.07255	5.07048	0.196007	1
Third eyelid prolapse (cherry eye)	Eye	Systemic demodectic mange	Skin	1	0.99129	0.99121	0.49651	1
Third eyelid prolapse (cherry eye)	Eye	Ticks	Skin	5	4.58226	4.58073	0.422625	1
Third eyelid prolapse (cherry eye)	Eye	Other skin condition	Skin	3	4.81669	4.8151	0.796137	1
Third eyelid prolapse (cherry eye)	Eye	Murmur	Cardiac	10	6.99692	6.99088	0.128021	1
Third eyelid prolapse (cherry eye)	Eye	Arrhythmia	Cardiac	2	0.612024	0.611993	0.0380129	1
Third eyelid prolapse (cherry eye)	Eye	Cardiomyopathy	Cardiac	0	0.49299	0.492967	0.758707	1
Third eyelid prolapse (cherry eye)	Eye	Valve disease	Cardiac	2	0.713453	0.713372	0.0638497	1
Third eyelid prolapse (cherry eye)	Eye	Other Cardiac	Cardiac	0	0.611924	0.611886	0.782975	1
Third eyelid prolapse (cherry eye)	Eye	Chronic or recurrent cough	Respiratory	1	1.27985	1.27963	0.597697	1
Third eyelid prolapse (cherry eye)	Eye	Pneumonia	Respiratory	3	0.989547	0.98948	0.0216341	1
Third eyelid prolapse (cherry eye)	Eye	Tracheal collapse	Respiratory	2	0.983433	0.983076	0.152616	1
Third eyelid prolapse (cherry eye)	Eye	Other respiratory condition	Respiratory	2	0.717411	0.717366	0.0649726	1
Third eyelid prolapse (cherry eye)	Eye	Anal sac impaction	Gastrointestinal	4	4.38761	4.38615	0.573415	1
Third eyelid prolapse (cherry eye)	Eye	Bilious vomiting syndrome	Gastrointestinal	0	0.696368	0.696328	0.798003	1
Third eyelid prolapse (cherry eye)	Eye	Chronic or recurrent diarrhea	Gastrointestinal	4	4.35621	4.3548	0.567768	1
Third eyelid prolapse (cherry eye)	Eye	Chronic or recurrent vomiting	Gastrointestinal	1	2.27307	2.27262	0.800799	1
Third eyelid prolapse (cherry eye)	Eye	Food or medicine allergies	Gastrointestinal	3	4.14959	4.1483	0.713768	1
Third eyelid prolapse (cherry eye)	Eye	Foreign body ingestion or blockage	Gastrointestinal	4	4.49684	4.49531	0.592638	1
Third eyelid prolapse (cherry eye)	Eye	Hemorrhagic gastroenteritis (HGE) or stress colitis (acute)	Gastrointestinal	2	1.70991	1.70968	0.412214	1
Third eyelid prolapse (cherry eye)	Eye	Other allergies	Gastrointestinal	0	0.866709	0.866644	0.824075	1
Third eyelid prolapse (cherry eye)	Eye	Other gastrointestinal condition	Gastrointestinal	3	2.88301	2.88238	0.472532	1
Third eyelid prolapse (cherry eye)	Eye	Pancreatitis	Liver/Pancreas	2	3.25131	3.25032	0.756181	1
Third eyelid prolapse (cherry eye)	Eye	Other liver condition	Liver/Pancreas	2	1.12101	1.12087	0.203199	1
Third eyelid prolapse (cherry eye)	Eye	Chronic kidney disease	Kidney/Urinary	0	0.552664	0.552632	0.771391	1
Third eyelid prolapse (cherry eye)	Eye	Urinary crystals or stones in bladder or urethra	Kidney/Urinary	3	2.99442	2.99349	0.498713	1
Third eyelid prolapse (cherry eye)	Eye	Urinary incontinence	Kidney/Urinary	2	2.93615	2.93526	0.707609	1
Third eyelid prolapse (cherry eye)	Eye	Urinary tract infection (chronic or recurrent)	Kidney/Urinary	3	3.819	3.81771	0.662452	1
Third eyelid prolapse (cherry eye)	Eye	Other kidney condition	Kidney/Urinary	0	1.10633	1.10624	0.85357	1
Third eyelid prolapse (cherry eye)	Eye	Cryptorchid	Reproductive	0	0.730766	0.730624	0.803706	1
Third eyelid prolapse (cherry eye)	Eye	Recessed vulva	Reproductive	2	0.708493	0.708416	0.0624595	1
Third eyelid prolapse (cherry eye)	Eye	Other reproductive condition	Reproductive	0	0.884911	0.884803	0.826585	1
Third eyelid prolapse (cherry eye)	Eye	Cruciate ligament rupture	Bone/Orthopedic	8	5.03522	5.03344	0.0931712	1
Third eyelid prolapse (cherry eye)	Eye	Elbow dysplasia	Bone/Orthopedic	0	1.13331	1.13321	0.856475	1
Third eyelid prolapse (cherry eye)	Eye	Hip dysplasia	Bone/Orthopedic	3	3.03071	3.0301	0.507038	1
Third eyelid prolapse (cherry eye)	Eye	Lameness (chronic or recurrent)	Bone/Orthopedic	0	2.84539	2.84483	0.954198	1
Third eyelid prolapse (cherry eye)	Eye	Osteoarthritis	Bone/Orthopedic	9	6.43142	6.42737	0.155492	1
Third eyelid prolapse (cherry eye)	Eye	Patellar luxation	Bone/Orthopedic	11	6.10299	6.09602	0.023662	1
Third eyelid prolapse (cherry eye)	Eye	Spondylosis	Bone/Orthopedic	1	0.537082	0.537059	0.2638	1
Third eyelid prolapse (cherry eye)	Eye	Other orthopedic condition	Bone/Orthopedic	3	4.43688	4.43544	0.752463	1
Third eyelid prolapse (cherry eye)	Eye	Intervertebral disk disease (IVDD)	Bone/Orthopedic	4	2.07579	2.07507	0.0908094	1
Third eyelid prolapse (cherry eye)	Eye	Seizures (including epilepsy)	Brain/Neurologic	7	4.0525	4.05114	0.07154	1
Third eyelid prolapse (cherry eye)	Eye	Other neurologic condition	Brain/Neurologic	2	1.33439	1.33424	0.282227	1
Third eyelid prolapse (cherry eye)	Eye	Addison's disease (hypoadrenocorticism; low adrenal function)	Endocrine	0	0.485992	0.485975	0.757144	1
Third eyelid prolapse (cherry eye)	Eye	Cushing's disease (hyperadrenocorticism; excess adrenal function)	Endocrine	1	0.5025	0.502452	0.241386	1
Third eyelid prolapse (cherry eye)	Eye	Hypothyroidism (low thyroid function)	Endocrine	3	2.38528	2.38482	0.345293	1
Third eyelid prolapse (cherry eye)	Eye	Other congenital disorder	Other congenital disorder	1	1.28074	1.2806	0.597966	1
Third eyelid prolapse (cherry eye)	Eye	Anaplasmosis	Infection/Parasites	2	1.98063	1.98033	0.494509	1
Third eyelid prolapse (cherry eye)	Eye	Bordetella and/or parainfluenza (kennel cough)	Infection/Parasites	10	8.44399	8.43872	0.296104	1
Third eyelid prolapse (cherry eye)	Eye	Coccidia	Infection/Parasites	3	2.36344	2.36297	0.339398	1
Third eyelid prolapse (cherry eye)	Eye	Dermatophytosis (ringworm)	Infection/Parasites	1	0.572585	0.572556	0.286085	1
Third eyelid prolapse (cherry eye)	Eye	Ehrlichiosis	Infection/Parasites	2	1.57451	1.57432	0.367262	1
Third eyelid prolapse (cherry eye)	Eye	Gastrointestinal parasites	Infection/Parasites	4	3.2946	3.29374	0.348757	1
Third eyelid prolapse (cherry eye)	Eye	Giardia	Infection/Parasites	11	11.9718	11.9605	0.610638	1
Third eyelid prolapse (cherry eye)	Eye	Heartworm infection	Infection/Parasites	3	3.16106	3.16024	0.536095	1
Third eyelid prolapse (cherry eye)	Eye	Hookworms	Infection/Parasites	8	4.57532	4.57374	0.0546502	1
Third eyelid prolapse (cherry eye)	Eye	Lyme disease	Infection/Parasites	3	4.28202	4.28076	0.732251	1
Third eyelid prolapse (cherry eye)	Eye	Parvovirus	Infection/Parasites	1	1.4827	1.48251	0.65411	1
Third eyelid prolapse (cherry eye)	Eye	Roundworms	Infection/Parasites	3	4.48569	4.48427	0.758532	1
Third eyelid prolapse (cherry eye)	Eye	Tapeworms	Infection/Parasites	3	4.8252	4.82354	0.797027	1
Third eyelid prolapse (cherry eye)	Eye	Whipworms	Infection/Parasites	3	1.65234	1.65215	0.147211	1
Third eyelid prolapse (cherry eye)	Eye	Other infectious disease	Infection/Parasites	1	2.15762	2.15728	0.784697	1
Third eyelid prolapse (cherry eye)	Eye	Chocolate	Toxin Consumption	9	8.70133	8.69531	0.459661	1
Third eyelid prolapse (cherry eye)	Eye	Grapes or raisins	Toxin Consumption	3	3.24923	3.24845	0.554992	1
Third eyelid prolapse (cherry eye)	Eye	Ingestion of human medications	Toxin Consumption	4	2.54298	2.5425	0.18042	1
Third eyelid prolapse (cherry eye)	Eye	Ingestion of recreational drugs	Toxin Consumption	2	1.55329	1.5531	0.360004	1
Third eyelid prolapse (cherry eye)	Eye	Mouse or rat bait/poison (Warfarin)	Toxin Consumption	1	0.775169	0.775126	0.399219	1
Third eyelid prolapse (cherry eye)	Eye	Mouse or rat bait/poison (Other/Unknown)	Toxin Consumption	0	1.0332	1.03313	0.845305	1
Third eyelid prolapse (cherry eye)	Eye	Overdose of medications prescribed to the dog	Toxin Consumption	0	0.680216	0.680184	0.795249	1
Third eyelid prolapse (cherry eye)	Eye	Other ToxinConsumption	Toxin Consumption	1	3.81558	3.81446	0.925296	1
Third eyelid prolapse (cherry eye)	Eye	Dog bite	Trauma	19	19.0536	19.028	0.5049	1
Third eyelid prolapse (cherry eye)	Eye	Bite wound from another animal	Trauma	3	2.11485	2.11451	0.271358	1
Third eyelid prolapse (cherry eye)	Eye	Fall from height	Trauma	1	1.86636	1.86609	0.737028	1
Third eyelid prolapse (cherry eye)	Eye	Fractured bone		142	122.872	121.798	0.0415285	1
Third eyelid prolapse (cherry eye)	Eye	Head trauma due to any cause	Trauma	0	1.17336	1.17322	0.860658	1
Third eyelid prolapse (cherry eye)	Eye	Hit by car or other vehicle	Trauma	0	2.75427	2.75368	0.95152	1
Third eyelid prolapse (cherry eye)	Eye	Kicked by horse or other large animal	Trauma	1	0.656099	0.656066	0.335571	1
Third eyelid prolapse (cherry eye)	Eye	Laceration	Trauma	5	6.52115	6.51819	0.724349	1
Third eyelid prolapse (cherry eye)	Eye	Penetrating wound (such as a stick)	Trauma	1	2.91705	2.91648	0.869185	1
Third eyelid prolapse (cherry eye)	Eye	Snakebite	Trauma	0	0.944066	0.944003	0.834391	1
Third eyelid prolapse (cherry eye)	Eye	Tail injury	Trauma	4	2.27995	2.27959	0.127303	1
Third eyelid prolapse (cherry eye)	Eye	Torn or broken toenail	Trauma	9	9.79512	9.78847	0.600307	1
Third eyelid prolapse (cherry eye)	Eye	Other trauma	Trauma	7	9.17969	9.17375	0.76413	1
Third eyelid prolapse (cherry eye)	Eye	Other Immune	Immune-mediated	1	0.75206	0.752018	0.387473	1
Conjunctivitis	Eye	Corneal ulcer	Eye	10	5.90486	5.90139	0.0459224	1
Conjunctivitis	Eye	Entropion (eyelid rolled in)	Eye	4	4.58424	4.58014	0.607571	1
Conjunctivitis	Eye	Nuclear sclerosis	Eye	2	2.45253	2.45133	0.613721	1
Conjunctivitis	Eye	Other eye condition	Eye	17	12.9165	12.9049	0.127828	1
Conjunctivitis	Eye	Deafness	Ear/Nose/Throat	3	3.6226	3.62149	0.628228	1
Conjunctivitis	Eye	Ear Infection	Ear/Nose/Throat	67	47.194	47.0251	0.00193711	1
Conjunctivitis	Eye	Ear Mites	Ear/Nose/Throat	6	6.92872	6.92554	0.63792	1
Conjunctivitis	Eye	Hearing loss (incompletely deaf)	Ear/Nose/Throat	3	2.30474	2.30307	0.323428	1
Conjunctivitis	Eye	Hematoma	Ear/Nose/Throat	2	3.06637	3.06555	0.728754	1
Conjunctivitis	Eye	Rhinitis	Ear/Nose/Throat	5	2.03154	2.03122	0.0186335	1
Conjunctivitis	Eye	Other ear condition	Ear/Nose/Throat	9	6.64748	6.64454	0.180716	1
Conjunctivitis	Eye	Dental calculus (yellow build-up on teeth)	Mouth/Dental/Oral	95	91.7768	91.1375	0.36782	1
Conjunctivitis	Eye	Extracted teeth	Mouth/Dental/Oral	82	78.5003	77.8833	0.345844	1
Conjunctivitis	Eye	Fractured teeth	Mouth/Dental/Oral	54	42.4345	42.3167	0.0377099	1
Conjunctivitis	Eye	Gingivitis (red, puffy gums)	Mouth/Dental/Oral	27	18.3963	18.3693	0.022352	1
Conjunctivitis	Eye	Overbite	Mouth/Dental/Oral	0	2.46483	2.46435	0.941807	1
Conjunctivitis	Eye	Retained deciduous (baby) teeth	Mouth/Dental/Oral	10	5.93215	5.92416	0.0473323	1
Conjunctivitis	Eye	Underbite	Mouth/Dental/Oral	11	9.63449	9.62393	0.329908	1
Conjunctivitis	Eye	Other oral condition	Mouth/Dental/Oral	12	9.85778	9.85123	0.247453	1
Conjunctivitis	Eye	Umbilical hernia	Skin	2	3.33347	3.33256	0.767444	1
Conjunctivitis	Eye	Alopecia (hair loss)	Skin	5	8.85148	8.84633	0.902327	1
Conjunctivitis	Eye	Atopic dermatitis (atopy)	Skin	33	19.5112	19.486	0.00112265	1
Conjunctivitis	Eye	Chronic or recurrent hot spots	Skin	26	19.8697	19.839	0.0843598	1
Conjunctivitis	Eye	Chronic or recurrent skin infections	Skin	16	10.3454	10.3381	0.0393187	1
Conjunctivitis	Eye	Contact dermatitis	Skin	12	10.23	10.2229	0.289929	1
Conjunctivitis	Eye	Flea allergy dermatitis	Skin	13	9.0161	9.01058	0.0922236	1
Conjunctivitis	Eye	Fleas	Skin	21	18.7402	18.7168	0.300719	1
Conjunctivitis	Eye	Food or medicine allergies that affect the skin	Skin	27	22.0687	22.0343	0.146736	1
Conjunctivitis	Eye	Lick granuloma	Skin	5	5.83522	5.83182	0.635276	1
Conjunctivitis	Eye	Non-specific dermatosis	Skin	14	8.12878	8.12436	0.0197069	1
Conjunctivitis	Eye	Pruritis (itchy skin)	Skin	39	30.391	30.3283	0.0589975	1
Conjunctivitis	Eye	Pyoderma or bacterial dermatitis	Skin	13	6.04482	6.0419	0.00233048	1
Conjunctivitis	Eye	Sarcoptic mange	Skin	1	3.07491	3.07421	0.881675	1
Conjunctivitis	Eye	Seasonal allergies	Skin	58	49.1033	48.943	0.10174	1
Conjunctivitis	Eye	Sebaceous cysts	Skin	18	18.7182	18.6933	0.565967	1
Conjunctivitis	Eye	Systemic demodectic mange	Skin	7	3.78443	3.78329	0.0491457	1
Conjunctivitis	Eye	Other skin condition	Skin	23	18.509	18.4867	0.148125	1
Conjunctivitis	Eye	Murmur	Cardiac	20	21.889	21.8463	0.65695	1
Conjunctivitis	Eye	Arrhythmia	Cardiac	2	2.18822	2.18789	0.550627	1
Conjunctivitis	Eye	Cardiomyopathy	Cardiac	2	1.82624	1.82596	0.44884	1
Conjunctivitis	Eye	Valve disease	Cardiac	4	2.20227	2.20171	0.112841	1
Conjunctivitis	Eye	Other Cardiac	Cardiac	1	2.16167	2.16126	0.785291	1
Conjunctivitis	Eye	Chronic or recurrent cough	Respiratory	4	3.87768	3.87621	0.475231	1
Conjunctivitis	Eye	Pneumonia	Respiratory	7	3.93106	3.92996	0.060801	1
Conjunctivitis	Eye	Tracheal collapse	Respiratory	2	2.47641	2.47462	0.618997	1
Conjunctivitis	Eye	Other respiratory condition	Respiratory	5	2.56543	2.56493	0.064237	1
Conjunctivitis	Eye	Bilious vomiting syndrome	Gastrointestinal	7	2.53517	2.53473	0.00252055	1
Conjunctivitis	Eye	Chronic or recurrent diarrhea	Gastrointestinal	26	16.547	16.5282	0.010031	1
Conjunctivitis	Eye	Chronic or recurrent vomiting	Gastrointestinal	18	8.03296	8.02833	0.00021769	1
Conjunctivitis	Eye	Food or medicine allergies	Gastrointestinal	28	15.9363	15.9183	0.0012487	1
Conjunctivitis	Eye	Foreign body ingestion or blockage	Gastrointestinal	26	17.0119	16.9912	0.0146103	1
Conjunctivitis	Eye	Hemorrhagic gastroenteritis (HGE) or stress colitis (acute)	Gastrointestinal	13	6.11912	6.1166	0.00269953	1
Conjunctivitis	Eye	Other allergies	Gastrointestinal	8	3.09236	3.09165	0.00262635	1
Conjunctivitis	Eye	Other gastrointestinal condition	Gastrointestinal	18	10.8204	10.8122	0.014501	1
Conjunctivitis	Eye	Pancreatitis	Liver/Pancreas	11	10.8433	10.8347	0.481015	1
Conjunctivitis	Eye	Other liver condition	Liver/Pancreas	5	3.5651	3.56403	0.223608	1
Conjunctivitis	Eye	Chronic kidney disease	Kidney/Urinary	1	1.93594	1.93561	0.749439	1
Conjunctivitis	Eye	Urinary crystals or stones in bladder or urethra	Kidney/Urinary	11	9.86156	9.85355	0.358425	1
Conjunctivitis	Eye	Urinary incontinence	Kidney/Urinary	10	13.0523	13.0313	0.801094	1
Conjunctivitis	Eye	Urinary tract infection (chronic or recurrent)	Kidney/Urinary	24	15.7395	15.7167	0.0185957	1
Conjunctivitis	Eye	Other kidney condition	Kidney/Urinary	3	4.23351	4.23227	0.72561	1
Conjunctivitis	Eye	Cryptorchid	Reproductive	1	2.6258	2.62422	0.842218	1
Conjunctivitis	Eye	Recessed vulva	Reproductive	6	3.36067	3.35843	0.0749041	1
Conjunctivitis	Eye	Other reproductive condition	Reproductive	2	3.16144	3.16036	0.743227	1
Conjunctivitis	Eye	Cruciate ligament rupture	Bone/Orthopedic	26	21.6669	21.626	0.175725	1
Conjunctivitis	Eye	Elbow dysplasia	Bone/Orthopedic	7	4.8959	4.89359	0.170762	1
Conjunctivitis	Eye	Hip dysplasia	Bone/Orthopedic	11	13.1555	13.1407	0.723951	1
Conjunctivitis	Eye	Lameness (chronic or recurrent)	Bone/Orthopedic	13	11.1588	11.1502	0.290687	1
Conjunctivitis	Eye	Osteoarthritis	Bone/Orthopedic	25	25.2338	25.1706	0.518584	1
Conjunctivitis	Eye	Patellar luxation	Bone/Orthopedic	9	17.3822	17.3342	0.977957	1
Conjunctivitis	Eye	Spondylosis	Bone/Orthopedic	3	2.20625	2.20582	0.29652	1
Conjunctivitis	Eye	Other orthopedic condition	Bone/Orthopedic	16	16.349	16.3319	0.53441	1
Conjunctivitis	Eye	Intervertebral disk disease (IVDD)	Bone/Orthopedic	5	6.24458	6.23985	0.690842	1
Conjunctivitis	Eye	Seizures (including epilepsy)	Brain/Neurologic	6	14.324	14.3102	0.986113	1
Conjunctivitis	Eye	Other neurologic condition	Brain/Neurologic	7	4.8635	4.86186	0.166285	1
Conjunctivitis	Eye	Addison's disease (hypoadrenocorticism; low adrenal function)	Endocrine	2	1.89638	1.89614	0.470008	1
Conjunctivitis	Eye	Cushing's disease (hyperadrenocorticism; excess adrenal function)	Endocrine	2	1.64791	1.64751	0.391925	1
Conjunctivitis	Eye	Hypothyroidism (low thyroid function)	Endocrine	12	9.54685	9.53904	0.213517	1
Conjunctivitis	Eye	Other congenital disorder	Other congenital disorder	4	4.49688	4.4954	0.592644	1
Conjunctivitis	Eye	Anaplasmosis	Infection/Parasites	10	7.66694	7.66291	0.199668	1
Conjunctivitis	Eye	Coccidia	Infection/Parasites	15	9.33763	9.3305	0.031889	1
Conjunctivitis	Eye	Dermatophytosis (ringworm)	Infection/Parasites	4	2.20211	2.20171	0.11282	1
Conjunctivitis	Eye	Ehrlichiosis	Infection/Parasites	5	6.33505	6.33189	0.702137	1
Conjunctivitis	Eye	Gastrointestinal parasites	Infection/Parasites	19	12.764	12.7515	0.0403762	1
Conjunctivitis	Eye	Heartworm infection	Infection/Parasites	6	12.3117	12.2993	0.964048	1
Conjunctivitis	Eye	Hookworms	Infection/Parasites	16	17.4837	17.4614	0.638729	1
Conjunctivitis	Eye	Lyme disease	Infection/Parasites	11	16.7361	16.7169	0.919681	1
Conjunctivitis	Eye	Parvovirus	Infection/Parasites	7	5.74015	5.73736	0.299454	1
Conjunctivitis	Eye	Roundworms	Infection/Parasites	20	18.1042	18.0803	0.32785	1
Conjunctivitis	Eye	Tapeworms	Infection/Parasites	22	18.4403	18.4174	0.203421	1
Conjunctivitis	Eye	Whipworms	Infection/Parasites	11	6.66237	6.65912	0.0463905	1
Conjunctivitis	Eye	Other infectious disease	Infection/Parasites	16	8.32536	8.32046	0.00389976	1
Conjunctivitis	Eye	Chocolate	Toxin Consumption	34	30.6426	30.5799	0.271879	1
Conjunctivitis	Eye	Grapes or raisins	Toxin Consumption	15	11.9996	11.9899	0.193106	1
Conjunctivitis	Eye	Ingestion of human medications	Toxin Consumption	12	9.44537	9.43934	0.202848	1
Conjunctivitis	Eye	Ingestion of recreational drugs	Toxin Consumption	3	5.77434	5.77195	0.875909	1
Conjunctivitis	Eye	Mouse or rat bait/poison (Warfarin)	Toxin Consumption	2	2.85377	2.85324	0.693376	1
Conjunctivitis	Eye	Mouse or rat bait/poison (Other/Unknown)	Toxin Consumption	7	3.84238	3.8414	0.053582	1
Conjunctivitis	Eye	Overdose of medications prescribed to the dog	Toxin Consumption	2	2.69823	2.69771	0.664621	1
Conjunctivitis	Eye	Other ToxinConsumption	Toxin Consumption	11	13.7467	13.7341	0.7707	1
Conjunctivitis	Eye	Dog bite	Trauma	84	72.217	71.8765	0.0822902	1
Conjunctivitis	Eye	Bite wound from another animal	Trauma	8	7.63816	7.63441	0.447904	1
Conjunctivitis	Eye	Fall from height	Trauma	10	6.81464	6.81153	0.111139	1
Conjunctivitis	Eye	Fractured bone		529	460.587	446.824	0.00060513	1
Conjunctivitis	Eye	Head trauma due to any cause	Trauma	4	3.94083	3.93979	0.488109	1
Conjunctivitis	Eye	Hit by car or other vehicle	Trauma	5	10.0751	10.0682	0.94514	1
Conjunctivitis	Eye	Kicked by horse or other large animal	Trauma	1	2.44647	2.44604	0.822481	1
Conjunctivitis	Eye	Laceration	Trauma	23	25.9825	25.9349	0.720944	1
Conjunctivitis	Eye	Penetrating wound (such as a stick)	Trauma	13	11.7471	11.7375	0.357297	1
Conjunctivitis	Eye	Snakebite	Trauma	3	3.77481	3.7738	0.654997	1
Conjunctivitis	Eye	Torn or broken toenail	Trauma	52	37.6648	37.5708	0.00967492	1
Conjunctivitis	Eye	Other trauma	Trauma	34	34.7693	34.6901	0.551958	1
Conjunctivitis	Eye	Other Immune	Immune-mediated	2	2.97505	2.97439	0.714087	1
Corneal ulcer	Eye	Nuclear sclerosis	Eye	2	1.69584	1.69464	0.407629	1
Corneal ulcer	Eye	Deafness	Ear/Nose/Throat	3	2.08818	2.08713	0.263969	1
Corneal ulcer	Eye	Ear Infection	Ear/Nose/Throat	20	15.3182	15.2944	0.115625	1
Corneal ulcer	Eye	Ear Mites	Ear/Nose/Throat	2	2.29006	2.28955	0.576011	1
Corneal ulcer	Eye	Hearing loss (incompletely deaf)	Ear/Nose/Throat	5	2.14655	2.14329	0.025643	1
Corneal ulcer	Eye	Hematoma	Ear/Nose/Throat	1	1.15122	1.15104	0.556047	1
Corneal ulcer	Eye	Rhinitis	Ear/Nose/Throat	1	0.899077	0.898938	0.457615	1
Corneal ulcer	Eye	Other ear condition	Ear/Nose/Throat	4	2.43624	2.43554	0.158169	1
Corneal ulcer	Eye	Dental calculus (yellow build-up on teeth)	Mouth/Dental/Oral	39	46.1755	45.7878	0.855525	1
Corneal ulcer	Eye	Extracted teeth	Mouth/Dental/Oral	51	46.9996	46.4718	0.278659	1
Corneal ulcer	Eye	Fractured teeth	Mouth/Dental/Oral	23	17.5144	17.473	0.0947062	1
Corneal ulcer	Eye	Gingivitis (red, puffy gums)	Mouth/Dental/Oral	6	9.91788	9.89672	0.893506	1
Corneal ulcer	Eye	Overbite	Mouth/Dental/Oral	2	1.12803	1.12782	0.205802	1
Corneal ulcer	Eye	Retained deciduous (baby) teeth	Mouth/Dental/Oral	6	3.18891	3.18555	0.0576278	1
Corneal ulcer	Eye	Underbite	Mouth/Dental/Oral	10	3.79513	3.7929	0.00072125	1
Corneal ulcer	Eye	Other oral condition	Mouth/Dental/Oral	3	4.47743	4.47418	0.757559	1
Corneal ulcer	Eye	Umbilical hernia	Skin	3	1.21343	1.21324	0.0524038	1
Corneal ulcer	Eye	Alopecia (hair loss)	Skin	6	3.43318	3.43168	0.0829321	1
Corneal ulcer	Eye	Atopic dermatitis (atopy)	Skin	12	6.52632	6.52208	0.0160439	1
Corneal ulcer	Eye	Chronic or recurrent hot spots	Skin	12	6.81591	6.81063	0.0234913	1
Corneal ulcer	Eye	Chronic or recurrent skin infections	Skin	7	3.83096	3.82919	0.0526724	1
Corneal ulcer	Eye	Contact dermatitis	Skin	3	3.44186	3.44065	0.594142	1
Corneal ulcer	Eye	Flea allergy dermatitis	Skin	7	3.52575	3.52415	0.0321069	1
Corneal ulcer	Eye	Fleas	Skin	6	7.09836	7.09228	0.659988	1
Corneal ulcer	Eye	Food or medicine allergies that affect the skin	Skin	16	7.16643	7.16134	0.00048179	1
Corneal ulcer	Eye	Lick granuloma	Skin	1	2.11972	2.11905	0.779113	1
Corneal ulcer	Eye	Non-specific dermatosis	Skin	4	2.6097	2.60906	0.194694	1
Corneal ulcer	Eye	Pruritis (itchy skin)	Skin	15	9.94708	9.93757	0.0544802	1
Corneal ulcer	Eye	Pyoderma or bacterial dermatitis	Skin	6	1.95243	1.95204	0.00188367	1
Corneal ulcer	Eye	Sarcoptic mange	Skin	2	0.975457	0.975363	0.149774	1
Corneal ulcer	Eye	Seasonal allergies	Skin	27	16.1875	16.1619	0.00357736	1
[truncated: 6,613 more rows]

## Sheet: D
Condition 1 Name	Condition 1 Category	Condition 2 Name	Condition 2 Category	Observed Value	Expected Value	Variance	P-Value	Adjusted P-Value
[truncated: 5,778 more rows]

[truncated: 1 more sheets: E]
