# Supplementary material for: Constructing the first comorbidity networks in companion dogs in the Dog Aging Project
Source: bioRxiv. 2025 Jul 11:2024.12.18.629088. Originally published 2024 Dec 20. Preprint. [Version 2] doi: 10.1101/2024.12.18.629088 (PMC11702704; doi:10.1101/2024.12.18.629088)
Supplement: Supplement 5 — S5 Table. Demographic characteristics of dog owners in study cohort compared to US population. Racial distribution, educational attainment, and household income of dog owners enrolled in the study compared to 2021 US Census data. Note that owners could select multiple racial categories, so percentages sum to more than 100%. Income data from owners was collected in categorical ranges. [file media-5.xlsx]

## Sheet: Sheet1
Overall (N=26614)
	Study Cohort	US Census 2021
Race
White	0.9489	0.758
Asian	0.0346	0.061
Black	0.0125	0.136
American Indian or Alaska Native	0.0135	0.013
Native Hawaiian or other Pacific Islander	0.0035	0.003
Hispanic or Latino	0.0398	0.189
Education
High school graduate or higher	0.9986	0.889
Bachelor’s degree or higher	0.8039	0.337
Annual Household Income ($)
Median	Between 100,000 - 119,999	69021
