# Supplementary material for: Constructing the first comorbidity networks in companion dogs in the Dog Aging Project
Source: bioRxiv. 2025 Jul 11:2024.12.18.629088. Originally published 2024 Dec 20. Preprint. [Version 2] doi: 10.1101/2024.12.18.629088 (PMC11702704; doi:10.1101/2024.12.18.629088)
Supplement: Supplement 6 — S6 Table. Life stage definitions across age ranges and weight classes. The table presents the age ranges (in years) used to categorize dogs into life stages (puppy, young adult, mature adult, and senior) based on their weight class. These life stage definitions were adapted from the Dog Aging Project veterinary guidelines (69). [file media-6.csv]

	Toy/Small (<22lb or <10kg)	Medium (22-<44 lbs or 10-<20kg)	Standard (44-<66 lbs, 20-<30kg)	Large (66-<88 lbs, 30-<40kg)	Giant (>88lbs or >40kg)
Puppy	≤0.75	≤0.75	≤0.75	≤1	≤1.5
Young Adult	>0.75-3	>0.75-3	>0.75-3 yrs	>1-3	>1.5-3
Mature Adult	>3-12	>3-12	>3-11 yrs	>3-10.5	>3-9.5
Senior	>12	>12	>11 yrs	>10.5	>9.5
